# Supplementary material for: Cinnamic acid and p-coumaric acid are metabolized to 4-hydroxybenzoic acid by Yarrowia lipolytica
Source: AMB Express. 2023 Aug 10;13:84. doi: 10.1186/s13568-023-01590-3 (PMC10415236; doi:10.1186/s13568-023-01590-3)
Supplement: Supplementary file 2 — Supplementary Material 2: Raw data of plots. [file 13568_2023_1590_MOESM2_ESM.xlsx]

## Sheet: Figure 1 A raw
0	0.174	0.203	0.172	0.21	0.171	0.162	0.154	0.159	0.159	0.173	0.225	0.226	0.067	0.079	0.119	0.091	0.089	0.117	0.106	0.102	0.125	0.117	0.181	0.136	0.048	0.081	0.109	0.049	0.053	0.064	0.061	0.089	0.05	0.045	0.097	0.161	0.029	0.055	0.034	0.038	0.053	0.054	0.043	0.05	0.083	0.357	0.107	0.131	0.047
30	0.201	0.227	0.187	0.234	0.189	0.166	0.158	0.169	0.174	0.179	0.235	0.234	0.103	0.091	0.135	0.126	0.112	0.154	0.132	0.118	0.139	0.133	0.197	0.158	0.083	0.086	0.146	0.094	0.052	0.084	0.062	0.138	0.077	0.078	0.119	0.174	0.073	0.081	0.055	0.048	0.054	0.055	0.044	0.064	0.09	0.404	0.166	0.131	0.081
60	0.204	0.228	0.201	0.228	0.202	0.182	0.168	0.176	0.179	0.186	0.236	0.235	0.102	0.086	0.138	0.104	0.101	0.123	0.113	0.11	0.145	0.136	0.2	0.161	0.077	0.102	0.125	0.058	0.056	0.071	0.066	0.094	0.076	0.071	0.116	0.175	0.1	0.092	0.049	0.057	0.065	0.06	0.039	0.05	0.081	0.368	0.112	0.135	0.078
90	0.199	0.227	0.193	0.22	0.181	0.159	0.152	0.168	0.176	0.185	0.236	0.239	0.107	0.094	0.13	0.102	0.109	0.123	0.118	0.122	0.141	0.133	0.198	0.162	0.082	0.094	0.129	0.061	0.055	0.071	0.068	0.097	0.077	0.067	0.108	0.174	0.07	0.086	0.064	0.05	0.056	0.062	0.041	0.05	0.09	0.383	0.111	0.139	0.074
120	0.205	0.237	0.201	0.228	0.194	0.171	0.166	0.179	0.187	0.193	0.245	0.256	0.11	0.104	0.136	0.118	0.116	0.135	0.127	0.121	0.149	0.146	0.203	0.181	0.092	0.103	0.147	0.074	0.06	0.074	0.078	0.105	0.09	0.084	0.122	0.193	0.078	0.097	0.06	0.053	0.064	0.065	0.053	0.061	0.101	0.371	0.119	0.159	0.082
150	0.204	0.234	0.194	0.233	0.193	0.167	0.163	0.174	0.182	0.187	0.24	0.242	0.102	0.085	0.127	0.107	0.112	0.129	0.119	0.115	0.146	0.141	0.198	0.164	0.086	0.107	0.121	0.06	0.063	0.079	0.081	0.103	0.081	0.069	0.112	0.179	0.065	0.088	0.065	0.053	0.065	0.058	0.046	0.056	0.095	0.389	0.122	0.15	0.086
180.75	0.21	0.239	0.204	0.227	0.195	0.179	0.168	0.179	0.188	0.191	0.248	0.249	0.104	0.105	0.135	0.113	0.113	0.132	0.126	0.122	0.153	0.15	0.203	0.174	0.087	0.103	0.134	0.066	0.063	0.078	0.072	0.106	0.082	0.076	0.116	0.187	0.076	0.086	0.062	0.059	0.064	0.06	0.054	0.061	0.096	0.386	0.123	0.161	0.081
211.5	0.22	0.246	0.209	0.243	0.202	0.183	0.175	0.189	0.199	0.205	0.256	0.264	0.116	0.105	0.147	0.122	0.129	0.148	0.138	0.132	0.163	0.16	0.219	0.194	0.103	0.113	0.145	0.075	0.071	0.089	0.083	0.118	0.095	0.086	0.133	0.196	0.083	0.104	0.073	0.061	0.074	0.075	0.06	0.076	0.116	0.377	0.134	0.182	0.095
241.5	0.222	0.246	0.213	0.247	0.207	0.183	0.175	0.189	0.198	0.207	0.265	0.265	0.113	0.106	0.143	0.124	0.131	0.145	0.138	0.137	0.171	0.158	0.222	0.189	0.108	0.111	0.143	0.075	0.074	0.084	0.092	0.116	0.088	0.079	0.127	0.189	0.081	0.092	0.089	0.061	0.076	0.075	0.067	0.071	0.113	0.411	0.142	0.191	0.097
271.5	0.231	0.255	0.218	0.257	0.22	0.194	0.189	0.202	0.211	0.219	0.264	0.272	0.123	0.113	0.153	0.13	0.139	0.156	0.151	0.148	0.178	0.172	0.231	0.205	0.111	0.121	0.153	0.083	0.075	0.097	0.096	0.121	0.101	0.083	0.128	0.2	0.093	0.099	0.075	0.079	0.078	0.085	0.072	0.079	0.133	0.416	0.144	0.208	0.092
301.5	0.25	0.275	0.236	0.266	0.229	0.207	0.206	0.214	0.229	0.231	0.295	0.3	0.135	0.129	0.165	0.141	0.149	0.182	0.169	0.167	0.201	0.198	0.249	0.226	0.13	0.137	0.17	0.101	0.089	0.101	0.109	0.131	0.114	0.1	0.154	0.217	0.111	0.119	0.097	0.098	0.096	0.099	0.087	0.092	0.136	0.409	0.157	0.23	0.114
331.75	0.263	0.292	0.257	0.295	0.244	0.225	0.221	0.232	0.241	0.259	0.307	0.315	0.157	0.141	0.176	0.148	0.168	0.193	0.19	0.185	0.212	0.203	0.268	0.246	0.136	0.15	0.179	0.114	0.095	0.108	0.119	0.14	0.127	0.125	0.165	0.24	0.114	0.123	0.094	0.103	0.105	0.109	0.095	0.101	0.143	0.423	0.165	0.23	0.126
361.5	0.28	0.296	0.266	0.309	0.26	0.232	0.224	0.24	0.259	0.266	0.321	0.339	0.153	0.15	0.187	0.165	0.183	0.203	0.197	0.193	0.225	0.226	0.275	0.255	0.157	0.161	0.192	0.134	0.097	0.108	0.112	0.136	0.133	0.12	0.163	0.224	0.121	0.132	0.105	0.119	0.116	0.13	0.108	0.111	0.155	0.447	0.178	0.24	0.132
391.5	0.295	0.319	0.289	0.334	0.272	0.245	0.24	0.255	0.279	0.288	0.346	0.35	0.161	0.153	0.189	0.174	0.194	0.233	0.219	0.213	0.247	0.233	0.296	0.277	0.169	0.173	0.195	0.145	0.114	0.12	0.122	0.145	0.146	0.136	0.176	0.245	0.123	0.134	0.111	0.122	0.13	0.135	0.11	0.126	0.163	0.459	0.186	0.255	0.135
421.5	0.336	0.355	0.313	0.343	0.299	0.272	0.279	0.29	0.315	0.32	0.388	0.391	0.184	0.18	0.221	0.205	0.234	0.25	0.249	0.244	0.285	0.275	0.331	0.324	0.201	0.204	0.227	0.156	0.119	0.144	0.145	0.178	0.17	0.159	0.207	0.276	0.157	0.164	0.127	0.138	0.154	0.143	0.132	0.146	0.185	0.464	0.205	0.277	0.17
451.5	0.366	0.381	0.344	0.372	0.311	0.296	0.283	0.301	0.336	0.359	0.404	0.417	0.2	0.201	0.23	0.215	0.251	0.28	0.275	0.267	0.295	0.289	0.348	0.337	0.224	0.224	0.251	0.182	0.135	0.152	0.16	0.169	0.178	0.169	0.215	0.277	0.169	0.193	0.159	0.166	0.178	0.175	0.161	0.163	0.204	0.482	0.224	0.292	0.182
481.5	0.392	0.4	0.38	0.413	0.326	0.319	0.307	0.317	0.374	0.386	0.43	0.436	0.211	0.225	0.249	0.238	0.286	0.311	0.303	0.295	0.321	0.307	0.376	0.349	0.261	0.249	0.288	0.213	0.144	0.164	0.152	0.19	0.201	0.18	0.229	0.295	0.182	0.2	0.179	0.183	0.204	0.204	0.188	0.199	0.231	0.514	0.254	0.316	0.206
511.5	0.433	0.451	0.438	0.457	0.371	0.362	0.362	0.373	0.443	0.408	0.467	0.477	0.26	0.254	0.289	0.271	0.323	0.356	0.343	0.329	0.358	0.354	0.411	0.405	0.296	0.296	0.318	0.257	0.18	0.193	0.189	0.217	0.236	0.221	0.261	0.334	0.23	0.236	0.209	0.216	0.24	0.226	0.208	0.226	0.241	0.522	0.27	0.344	0.234
541.5	0.474	0.481	0.449	0.475	0.414	0.388	0.388	0.401	0.444	0.44	0.493	0.506	0.267	0.283	0.314	0.298	0.354	0.372	0.372	0.366	0.382	0.375	0.434	0.428	0.314	0.329	0.336	0.281	0.196	0.22	0.204	0.229	0.258	0.244	0.289	0.356	0.25	0.252	0.238	0.251	0.269	0.265	0.25	0.249	0.272	0.554	0.283	0.359	0.256
571.5	0.508	0.509	0.472	0.505	0.448	0.435	0.415	0.429	0.494	0.459	0.527	0.543	0.311	0.304	0.347	0.334	0.38	0.393	0.388	0.373	0.402	0.407	0.463	0.453	0.344	0.357	0.376	0.316	0.221	0.239	0.234	0.253	0.282	0.261	0.31	0.37	0.275	0.285	0.252	0.27	0.298	0.28	0.269	0.274	0.281	0.576	0.29	0.359	0.279
601.5	0.575	0.569	0.542	0.57	0.482	0.46	0.458	0.468	0.518	0.502	0.585	0.617	0.348	0.348	0.386	0.357	0.418	0.436	0.435	0.43	0.456	0.462	0.519	0.524	0.388	0.402	0.409	0.343	0.256	0.269	0.269	0.291	0.332	0.314	0.366	0.438	0.311	0.31	0.293	0.301	0.333	0.339	0.308	0.317	0.319	0.58	0.339	0.417	0.329
631.5	0.641	0.622	0.594	0.611	0.506	0.477	0.473	0.474	0.578	0.535	0.62	0.64	0.364	0.369	0.405	0.392	0.444	0.453	0.453	0.452	0.481	0.483	0.542	0.547	0.413	0.426	0.44	0.359	0.274	0.297	0.286	0.306	0.35	0.327	0.377	0.443	0.34	0.341	0.315	0.321	0.354	0.353	0.331	0.34	0.33	0.6	0.349	0.412	0.34
661.5	0.698	0.709	0.674	0.693	0.554	0.532	0.526	0.531	0.622	0.602	0.695	0.732	0.399	0.397	0.435	0.415	0.497	0.51	0.506	0.508	0.541	0.544	0.6	0.619	0.465	0.466	0.489	0.402	0.315	0.334	0.325	0.343	0.387	0.357	0.41	0.491	0.365	0.37	0.361	0.346	0.381	0.385	0.356	0.368	0.346	0.603	0.37	0.45	0.375
691.5	0.763	0.792	0.753	0.78	0.623	0.592	0.58	0.586	0.622	0.686	0.78	0.809	0.433	0.42	0.452	0.437	0.56	0.577	0.579	0.58	0.603	0.602	0.668	0.709	0.534	0.528	0.539	0.46	0.329	0.343	0.335	0.358	0.421	0.4	0.447	0.523	0.401	0.39	0.39	0.376	0.426	0.427	0.4	0.41	0.362	0.61	0.399	0.484	0.41
721.5	0.855	0.889	0.846	0.874	0.686	0.657	0.645	0.651	0.704	0.748	0.848	0.886	0.448	0.446	0.483	0.469	0.63	0.631	0.639	0.643	0.674	0.684	0.735	0.774	0.602	0.592	0.605	0.525	0.339	0.349	0.355	0.374	0.453	0.441	0.489	0.568	0.443	0.441	0.418	0.413	0.484	0.473	0.449	0.455	0.383	0.634	0.417	0.518	0.465
751.5	0.895	0.987	0.943	1.005	0.747	0.72	0.709	0.713	0.808	0.823	0.941	0.973	0.486	0.485	0.522	0.51	0.694	0.708	0.714	0.717	0.739	0.754	0.816	0.849	0.662	0.661	0.676	0.589	0.368	0.376	0.381	0.394	0.503	0.482	0.544	0.628	0.502	0.484	0.474	0.473	0.543	0.544	0.516	0.518	0.418	0.657	0.448	0.556	0.52
781.5	0.946	1.058	1.019	1.105	0.833	0.799	0.787	0.793	0.922	0.899	1.009	1.044	0.544	0.526	0.567	0.559	0.774	0.778	0.789	0.796	0.824	0.826	0.896	0.933	0.744	0.729	0.756	0.67	0.387	0.406	0.398	0.423	0.578	0.552	0.605	0.696	0.57	0.569	0.554	0.541	0.616	0.614	0.583	0.596	0.457	0.688	0.49	0.599	0.575
811.5	0.985	1.126	1.099	1.245	0.909	0.87	0.865	0.871	1.071	0.995	1.117	1.145	0.589	0.571	0.617	0.605	0.826	0.854	0.862	0.858	0.887	0.889	0.955	1.023	0.799	0.8	0.84	0.741	0.422	0.442	0.428	0.457	0.645	0.629	0.691	0.776	0.637	0.657	0.641	0.606	0.69	0.691	0.665	0.671	0.488	0.727	0.521	0.631	0.631
841.5	1.12	1.239	1.209	1.388	0.959	0.92	0.911	0.919	1.194	1.066	1.186	1.203	0.635	0.612	0.657	0.656	0.968	0.943	0.962	0.971	0.991	1.015	1.078	1.112	0.893	0.866	0.924	0.793	0.463	0.483	0.47	0.495	0.725	0.692	0.752	0.841	0.717	0.755	0.747	0.674	0.757	0.76	0.716	0.749	0.53	0.766	0.562	0.665	0.674
871.5	1.34	1.443	1.406	1.633	1.1	1.064	1.05	1.059	1.393	1.213	1.333	1.346	0.695	0.67	0.708	0.709	1.062	1.041	1.047	1.06	1.092	1.129	1.199	1.252	0.993	0.983	1.065	0.898	0.499	0.526	0.51	0.547	0.786	0.752	0.819	0.906	0.784	0.834	0.835	0.728	0.831	0.865	0.785	0.809	0.571	0.802	0.608	0.692	0.707
901.5	1.603	1.714	1.684	1.982	1.189	1.143	1.146	1.14	1.614	1.383	1.529	1.534	0.746	0.725	0.765	0.766	1.21	1.184	1.208	1.209	1.267	1.302	1.37	1.445	1.134	1.129	1.221	1.015	0.54	0.553	0.545	0.577	0.839	0.79	0.881	0.967	0.83	0.96	0.943	0.778	0.91	0.985	0.856	0.906	0.595	0.844	0.629	0.723	0.808
931.5	1.913	2.038	2.021	2.405	1.337	1.267	1.284	1.279	1.94	1.622	1.771	1.77	0.791	0.759	0.811	0.815	1.414	1.367	1.405	1.401	1.471	1.499	1.563	1.691	1.324	1.299	1.452	1.178	0.57	0.585	0.574	0.601	0.964	0.91	0.998	1.066	0.922	1.08	1.084	0.848	1.048	1.19	0.983	1.054	0.615	0.898	0.649	0.726	0.856
961.5	2.347	2.504	2.473	3.016	1.571	1.484	1.507	1.493	2.291	1.949	2.136	2.135	0.877	0.858	0.905	0.905	1.682	1.643	1.695	1.679	1.757	1.795	1.869	2.043	1.6	1.561	1.779	1.44	0.623	0.658	0.643	0.671	1.131	1.066	1.167	1.233	1.091	1.31	1.327	0.974	1.265	1.47	1.208	1.289	0.656	0.91	0.693	0.775	0.986
991.5	2.865	3.04	3.04	3.593	1.851	1.749	1.764	1.752	2.693	2.297	2.522	2.527	0.962	0.932	0.993	1.004	2.016	1.963	2.023	2.012	2.075	2.13	2.177	2.43	1.904	1.859	2.157	1.718	0.656	0.693	0.679	0.71	1.307	1.229	1.347	1.41	1.44	1.579	1.607	1.145	1.534	1.793	1.456	1.559	0.676	0.942	0.715	0.848	1.126
1021.5	3.543	3.759	3.743	4.418	2.179	2.069	2.091	2.059	3.213	2.759	2.984	3.007	1.078	1.033	1.107	1.109	2.421	2.36	2.44	2.416	2.449	2.509	2.612	2.908	2.31	2.246	2.624	2.09	0.704	0.754	0.732	0.758	1.523	1.441	1.568	1.619	1.832	1.864	1.964	1.35	1.854	2.207	1.769	1.897	0.698	0.972	0.746	0.946	1.307
1051.5	4.357	4.655	4.647	5.499	2.602	2.446	2.48	2.435	3.991	3.325	3.6	3.622	1.239	1.155	1.221	1.243	2.947	2.864	2.978	2.921	2.926	2.987	3.081	3.471	2.828	2.707	3.188	2.531	0.763	0.816	0.789	0.819	1.774	1.689	1.834	1.895	2.273	2.209	2.33	1.621	2.26	2.709	2.143	2.342	0.766	1.047	0.814	1.012	1.53
1081.5	5.267	5.629	5.709	6.606	3.077	2.913	2.917	2.857	4.825	3.978	4.263	4.33	1.444	1.317	1.382	1.385	3.536	3.454	3.594	3.543	3.448	3.531	3.625	4.116	3.372	3.235	3.868	3.069	0.807	0.882	0.839	0.857	2.047	1.958	2.113	2.185	2.686	2.557	2.698	1.896	2.741	3.265	2.581	2.821	0.851	1.177	0.891	1.05	1.755
1111.5	6.385	6.804	6.853	7.889	3.69	3.5	3.508	3.427	5.735	4.787	5.098	5.158	1.748	1.567	1.627	1.648	4.29	4.238	4.39	4.311	4.133	4.197	4.279	4.851	4.099	3.925	4.668	3.761	0.893	1.017	0.959	0.948	2.416	2.319	2.473	2.584	3.157	2.992	3.16	2.249	3.394	3.992	3.189	3.499	0.942	1.256	0.994	1.132	2.096
1141.5	7.245	7.934	8.092	9.287	4.391	4.133	4.16	4.06	6.697	5.605	5.994	6.121	2.023	1.803	1.867	1.896	5.093	5.048	5.17	5.146	4.853	4.834	4.987	5.584	4.912	4.666	5.491	4.499	0.997	1.146	1.091	1.077	2.691	2.65	2.823	3.004	3.48	3.321	3.502	2.51	4.089	4.718	3.887	4.191	0.992	1.337	1.048	1.206	2.485
1171.5	8.002	9.032	9.345	10.618	5.174	4.869	4.869	4.738	7.66	6.576	6.947	7.102	2.316	2.063	2.141	2.146	5.987	5.988	6.09	6.053	5.556	5.61	5.685	6.499	5.739	5.486	6.486	5.336	1.124	1.286	1.215	1.2	3.009	2.941	3.139	3.433	3.804	3.634	3.848	2.797	4.888	5.524	4.622	4.934	1.044	1.447	1.101	1.279	2.905
1201.5	8.942	9.941	10.381	11.841	6.074	5.685	5.753	5.526	8.616	7.432	7.922	8.085	2.686	2.381	2.461	2.473	6.962	6.914	7.088	6.95	6.264	6.243	6.337	7.326	6.701	6.346	7.432	6.233	1.28	1.454	1.39	1.359	3.362	3.305	3.494	3.829	4.108	3.988	4.166	3.068	5.771	6.392	5.523	5.762	1.132	1.538	1.199	1.4	3.479
1231.5	9.76	10.639	11.376	13.106	6.877	6.516	6.602	6.279	9.534	8.242	8.743	9.009	3.007	2.714	2.777	2.788	7.977	7.863	8.033	7.969	6.813	6.703	6.785	8.121	7.501	7.139	8.315	7.064	1.417	1.587	1.513	1.519	3.666	3.593	3.82	4.215	4.317	4.273	4.442	3.284	6.705	7.259	6.39	6.613	1.201	1.665	1.272	1.491	4.008
1261.5	10.517	11.486	12.134	13.991	7.789	7.279	7.448	7.128	10.442	8.984	9.549	9.748	3.403	3.104	3.175	3.164	8.907	8.814	8.944	8.925	7.236	7.089	7.146	8.769	8.295	7.869	9.24	7.88	1.602	1.772	1.67	1.709	4.014	3.941	4.171	4.652	4.524	4.598	4.731	3.534	7.603	8.16	7.272	7.515	1.296	1.807	1.363	1.627	4.668
1291.5	11.414	12.333	12.843	14.954	8.575	8.065	8.282	7.931	11.185	9.668	10.229	10.478	3.911	3.578	3.63	3.627	9.766	9.743	9.844	9.819	7.471	7.45	7.48	9.043	9.108	8.556	10.055	8.543	1.799	1.982	1.878	1.95	4.343	4.236	4.516	5.017	4.802	4.852	5.015	3.771	8.423	8.984	8.089	8.272	1.428	1.961	1.511	1.793	5.355
1321.5	12.118	13.132	13.77	15.971	9.243	8.743	8.902	8.518	11.719	10.177	10.777	11.064	4.378	4.053	4.129	4.088	10.507	10.416	10.706	10.517	7.795	7.648	7.693	9.282	9.506	9.08	10.51	9.089	2.013	2.193	2.084	2.171	4.604	4.487	4.797	5.366	4.972	5.049	5.205	3.962	9.081	9.657	8.708	8.856	1.538	2.135	1.633	1.954	5.936
1351.5	12.86	14.024	14.562	16.48	9.979	9.305	9.545	9.149	12.444	10.769	11.461	11.723	5.026	4.702	4.746	4.693	11.205	11.186	11.459	11.307	8.211	7.974	8.061	9.729	10.145	9.531	11.159	9.573	2.293	2.466	2.345	2.466	4.974	4.827	5.102	5.743	5.274	5.342	5.496	4.195	9.614	10.187	9.148	9.227	1.698	2.338	1.814	2.165	6.755
1381.5	13.352	14.612	15.185	17.085	10.351	9.851	10.132	9.592	12.898	11.239	11.875	12.091	5.701	5.357	5.368	5.282	11.851	11.816	12.039	11.762	8.476	8.352	8.322	9.972	10.536	9.866	11.385	10.011	2.548	2.743	2.625	2.737	5.223	5.05	5.361	6.077	5.485	5.497	5.681	4.415	9.824	10.353	9.4	9.412	1.857	2.558	1.983	2.361	7.391
1411.5	13.583	15.042	15.752	17.625	10.749	10.356	10.431	10.074	13.355	11.711	12.22	12.545	6.441	6.027	6.104	6.03	12.426	12.448	12.576	12.396	8.74	8.602	8.607	10.382	10.819	10.066	11.616	10.289	2.853	3.066	2.915	3.076	5.486	5.315	5.656	6.386	5.655	5.666	5.938	4.617	9.976	10.547	9.567	9.579	2.033	2.799	2.153	2.59	8.013
1441.5	14.172	15.528	16.317	18.154	11.247	10.764	10.986	10.535	13.795	12.133	12.642	12.925	7.398	6.88	6.977	6.871	12.918	12.865	13.181	12.95	9.174	9.061	9.129	10.923	11.17	10.332	11.865	10.442	3.234	3.421	3.271	3.458	5.841	5.671	6.02	6.823	5.97	6.033	6.217	4.868	10.324	10.989	9.773	9.936	2.252	3.025	2.386	2.886	8.743
1471.5	14.59	15.933	16.921	18.714	11.661	11.237	11.475	10.892	14.1	12.486	13.033	13.304	8.388	7.812	7.891	7.767	13.354	13.358	13.65	13.517	9.689	9.634	9.73	11.538	11.502	10.601	12.222	10.744	3.629	3.857	3.718	3.865	6.306	6.087	6.499	7.287	6.349	6.402	6.53	5.263	10.745	11.33	10.076	10.124	2.469	3.328	2.645	3.189	9.367
1501.5	14.845	16.319	17.086	19.009	11.861	11.618	11.716	11.274	14.185	12.771	13.416	13.524	9.106	8.638	8.761	8.756	13.757	13.743	13.919	13.868	10.178	10.25	10.271	12.277	11.77	11.011	12.527	11.066	4.063	4.272	4.146	4.289	6.784	6.487	6.986	7.777	6.747	6.888	7.011	5.714	11.117	11.81	10.425	10.404	2.699	3.619	2.9	3.486	9.921
1531.5	15.106	16.621	17.498	19.42	12.154	11.877	12.237	11.6	14.355	13.042	13.835	13.73	9.686	9.275	9.48	9.463	14.286	14.064	14.474	14.314	10.869	10.935	11.008	13.014	12.267	11.411	13.036	11.448	4.576	4.828	4.649	4.788	7.5	7.072	7.687	8.466	7.512	7.564	7.704	6.56	11.58	12.322	10.891	10.639	2.968	3.926	3.198	3.815	10.537
1561.5	15.409	16.801	17.735	19.86	12.531	12.194	12.611	11.975	14.557	13.323	14.295	13.936	10.307	9.939	10.209	10.283	14.618	14.535	14.697	14.753	11.65	11.566	11.53	13.456	12.597	11.863	13.536	11.839	5.121	5.362	5.199	5.357	8.343	7.864	8.53	9.371	8.481	8.502	8.472	7.509	12.013	12.974	11.349	11.031	3.247	4.272	3.502	4.132	11.039
1591.5	15.748	17.125	18.074	20.154	12.913	12.526	12.955	12.413	14.758	13.559	14.554	14.214	10.77	10.65	10.855	10.826	14.976	14.595	15.012	15.009	12.388	12.118	12.128	13.825	12.946	12.285	13.904	12.111	5.751	5.956	5.779	5.955	9.294	8.669	9.484	10.288	9.545	9.515	9.536	8.617	12.432	13.562	11.915	11.685	3.539	4.661	3.808	4.45	11.505
1621.5	15.992	17.53	18.362	20.361	13.24	12.816	13.416	12.84	15.003	13.806	14.902	14.447	11.268	11.18	11.404	11.43	15.42	15.016	15.316	15.405	13.008	12.593	12.62	14.242	13.49	12.645	14.278	12.39	6.359	6.644	6.422	6.564	10.334	9.571	10.356	11.276	10.718	10.694	10.763	9.615	12.885	14.027	12.574	12.268	3.857	4.935	4.131	4.835	12.022
1651.5	16.101	17.644	18.716	20.588	13.494	13.195	13.684	13.183	15.188	14.031	15.209	14.644	11.676	11.644	11.892	11.801	15.718	15.214	15.503	15.755	13.576	13.128	13.061	14.768	13.753	12.907	14.724	12.653	7.08	7.264	7.094	7.196	11.22	10.428	11.142	12.219	11.696	11.625	11.674	10.507	13.177	14.423	13.025	12.859	4.199	5.346	4.5	5.257	12.599
1681.5	16.39	18.075	18.818	20.968	13.881	13.523	14.11	13.392	15.494	14.396	15.549	14.871	12.12	12.108	12.378	12.396	16.047	15.865	15.935	15.984	14.14	13.594	13.558	15.185	14.223	13.058	15.002	12.787	7.698	7.87	7.719	7.853	12.004	11.22	12.075	13.125	12.374	12.542	12.634	11.358	13.576	14.766	13.557	13.572	4.531	5.713	4.847	5.65	13.167
1711.5	16.543	18.061	19.223	21.07	14.174	13.849	14.35	13.782	15.806	14.642	15.692	14.96	12.47	12.457	12.846	12.811	16.479	16.141	16.098	16.306	14.638	13.975	13.958	15.524	14.492	13.312	15.342	13.106	8.316	8.533	8.364	8.447	12.833	11.951	12.726	13.965	12.955	13.242	13.332	12.075	13.841	15.17	13.991	13.882	4.864	6.075	5.239	6.108	13.469
1741.5	16.872	18.327	19.471	21.593	14.484	14.254	14.573	13.928	16.21	14.823	16.084	15.255	12.79	12.796	13.214	13.245	16.75	16.418	16.458	16.516	15.195	14.418	14.305	15.85	14.632	13.662	15.61	13.369	8.97	9.126	8.996	9.017	13.483	12.596	13.374	14.802	13.624	13.898	14.028	12.841	14.439	15.462	14.413	14.228	5.249	6.507	5.627	6.463	13.77
1771.5	16.876	18.704	19.666	21.683	14.728	14.259	14.692	14.153	16.217	15.136	16.329	15.227	13.028	13.206	13.515	13.643	16.907	16.575	16.594	16.848	15.598	14.801	14.525	16.162	14.942	13.953	15.665	13.529	9.463	9.676	9.58	9.609	14.055	13.306	14.017	15.496	14.257	14.455	14.499	13.277	14.592	15.6	14.814	14.678	5.573	6.873	6.039	6.821	14.086
1801.5	16.94	18.728	19.724	21.839	14.781	14.427	14.853	14.304	16.489	15.242	16.39	15.344	13.14	13.375	13.778	13.864	17.065	16.86	16.87	17.078	15.865	14.925	14.637	16.234	15.154	14.206	16.005	13.638	9.994	10.238	10.017	10.16	14.601	13.779	14.475	16.229	14.651	14.974	14.864	13.812	14.931	15.934	15.129	14.895	5.91	7.299	6.329	7.206	14.274
1831.5	17.469	19.019	19.957	22.1	15.121	14.658	15.19	14.526	16.771	15.561	16.744	15.642	13.518	13.695	14.133	14.289	17.398	17.064	17.345	17.318	16.352	15.4	15.002	16.692	15.695	14.577	16.377	13.982	10.573	10.958	10.709	10.812	15.242	14.303	15.203	16.978	15.228	15.63	15.442	14.31	15.436	16.277	15.62	15.438	6.327	7.648	6.744	7.671	14.701
1861.5	17.348	19.272	20.473	22.349	15.195	14.852	15.212	14.759	16.884	15.74	16.945	15.725	13.537	13.806	14.353	14.526	17.739	17.358	17.506	17.601	16.59	15.591	15.224	16.946	15.732	14.732	16.54	14.147	11.179	11.455	11.265	11.405	15.837	14.802	15.559	17.72	15.436	15.95	15.786	14.724	15.626	16.556	15.847	15.59	6.634	8.06	7.086	7.997	14.81
1891.5	17.941	19.508	20.651	22.486	15.413	15.007	15.424	14.835	17.332	16.027	17.117	15.992	13.926	14.08	14.614	14.97	18.005	17.602	17.868	18.041	16.925	15.986	15.693	17.145	16.244	15.124	16.842	14.369	11.736	12.082	11.801	11.962	16.501	15.392	16.268	18.219	15.875	16.307	15.944	15.2	16.027	16.752	16.192	15.919	7.007	8.372	7.461	8.394	15.26
1921.5	17.901	19.693	21.047	22.608	15.565	15.142	15.543	14.961	17.281	16.278	17.466	16.125	14.061	14.158	14.837	15.129	18.344	17.866	17.969	18.137	17.215	16.168	15.902	17.533	16.469	15.125	16.968	14.462	12.121	12.483	12.276	12.378	16.865	15.814	16.578	18.89	15.989	16.545	16.216	15.396	16.254	17.022	16.415	16.186	7.29	8.636	7.776	8.791	15.42
1951.5	17.935	19.73	21.392	22.743	15.634	15.25	15.639	15.119	17.489	16.486	17.557	16.247	14.212	14.489	14.868	15.329	18.646	18.115	18.218	18.335	17.469	16.561	15.956	17.696	16.53	15.459	17.34	14.642	12.478	12.888	12.683	12.746	17.379	16.235	17.071	19.38	15.97	16.955	16.517	15.711	16.335	17.194	16.682	16.586	7.644	9.035	8.137	9.12	15.484
1981.5	18.21	20.001	21.653	23.049	15.634	15.264	15.774	15.164	17.87	16.572	17.625	16.357	14.216	14.538	15.091	15.395	18.643	18.282	18.379	18.607	17.619	16.792	16.101	17.905	16.89	15.632	17.563	14.868	12.874	13.364	13.007	13.089	17.751	16.576	17.462	20.029	16.277	17.173	16.801	15.976	16.738	17.499	16.958	16.834	7.906	9.325	8.493	9.452	15.607
2012.25	18.169	20.074	21.807	23.274	15.729	15.482	15.736	15.27	18.147	16.825	17.976	16.56	14.585	14.708	15.405	15.653	18.932	18.41	18.647	18.845	17.977	16.955	16.286	18.127	17.186	16.106	17.64	15.12	13.194	13.587	13.474	13.408	18.177	17.035	18.035	20.469	16.625	17.505	17.018	16.268	16.979	17.469	17.191	17.129	8.187	9.645	8.769	9.862	15.927
2042.25	18.493	20.401	21.939	23.913	15.96	15.646	15.858	15.524	18.354	17.194	18.092	16.611	14.746	14.918	15.552	15.835	19.374	18.531	18.928	19.074	18.177	17.296	16.65	18.318	17.316	16.23	18.119	15.387	13.403	13.715	13.691	13.647	18.629	17.441	18.332	21.077	16.621	17.695	17.394	16.524	17.199	18.02	17.429	17.375	8.44	9.841	8.972	10.092	15.965
2072.25	18.584	20.493	22.14	23.944	15.828	15.638	15.871	15.336	18.338	17.064	18.137	16.558	14.675	14.883	15.559	15.766	19.392	18.742	18.931	19.211	18.153	17.53	16.57	18.512	17.43	16.254	18.1	15.531	13.548	13.927	13.867	13.819	18.75	17.692	18.519	21.332	16.804	17.85	17.412	16.505	17.382	18.027	17.677	17.53	8.619	10.112	9.206	10.457	16.162
2102.25	18.895	21.009	22.477	24.263	16.148	15.921	16.144	15.723	18.776	17.333	18.541	16.831	15.016	15.172	15.732	16.043	19.523	18.915	19.176	19.361	18.675	17.83	16.968	18.957	17.838	16.619	18.461	15.829	13.893	14.219	14.11	14.079	19.262	18.204	19.164	22.2	17.261	18.171	17.792	16.852	17.673	18.364	17.91	17.868	9.06	10.381	9.572	10.896	16.58
2132.25	18.53	21.189	22.57	24.327	16.067	15.798	16.096	15.552	18.752	17.348	18.573	16.909	14.923	15.135	15.922	16.197	19.878	19.049	19.411	19.571	18.733	17.916	16.971	19.096	17.914	16.794	18.627	15.907	14.055	14.251	14.355	14.064	19.486	18.411	18.962	22.692	17.315	18.145	18.004	16.916	17.789	18.568	18.105	17.955	9.247	10.707	9.856	11.251	16.567
2162.25	18.978	21.058	22.954	24.523	16.188	15.841	16.086	15.58	18.985	17.542	18.768	17.044	15.15	15.292	15.951	16.366	19.929	19.406	19.462	19.743	19.011	18.3	17.321	19.342	18.263	16.868	18.774	16.487	14.108	14.462	14.393	14.356	19.565	18.611	19.18	23.295	17.693	18.243	17.947	17.144	18.066	18.761	18.151	18.2	9.574	11.035	10.148	11.678	16.894
2192.25	18.984	21.561	23.044	24.888	16.15	16.025	16.429	15.729	19.23	17.516	18.913	17.144	15.167	15.42	16.106	16.429	20.278	19.338	19.641	19.931	19.168	18.401	17.393	19.419	18.354	17.107	19.036	16.686	14.42	14.597	14.683	14.581	19.791	18.985	19.546	23.637	17.856	18.434	18.213	17.336	18.311	18.848	18.592	18.494	9.837	11.376	10.507	12.128	16.882
2222.25	18.985	21.557	23.208	25.115	16.153	15.94	16.347	15.749	19.406	17.632	18.921	17.226	15.564	15.493	16.168	16.656	20.342	19.514	19.88	20.047	19.491	18.715	17.622	19.677	18.698	17.317	19.15	16.781	14.503	14.615	14.763	14.601	20.052	19.437	19.703	24.057	18.134	18.548	18.191	17.57	18.339	18.942	18.747	18.761	10.104	11.613	10.809	12.569	17.057
2252.25	18.989	21.723	23.531	25.44	16.297	16.085	16.435	15.779	19.216	17.932	19.124	17.418	15.638	15.696	16.435	16.781	20.388	19.694	20.055	20.248	19.655	18.976	17.882	20.088	18.862	17.589	19.396	16.968	14.732	14.852	14.875	14.845	20.517	19.815	20.017	24.665	18.368	18.66	18.487	17.701	18.658	19.31	18.96	19.042	10.391	12.118	11.187	12.806	17.415
2282.25	18.189	21.776	23.493	25.627	16.025	16.112	16.494	15.789	19.12	17.99	18.939	17.234	15.444	15.81	16.55	16.835	20.555	19.876	20.293	20.321	19.742	18.917	17.973	20.128	18.797	17.513	19.553	17.002	14.731	14.954	14.961	14.837	20.567	19.945	20.166	24.946	18.255	18.605	18.636	17.91	18.867	19.377	19.153	19.159	10.718	12.501	11.468	13.248	17.265
2312.25	18.026	22.032	23.749	25.661	16.131	16.267	16.36	15.858	19.237	18.114	19.051	17.505	15.865	15.841	16.717	16.962	20.825	20.064	20.389	20.554	20.018	19.312	18.308	20.35	18.968	17.666	19.709	17.08	14.822	15.023	14.978	14.918	20.841	20.346	20.315	25.399	18.252	18.877	18.782	17.955	19.073	19.321	19.499	19.302	11.116	12.732	11.753	13.546	17.293
2342.25	18.292	22.234	23.993	25.871	16.132	16.273	16.471	15.938	19.633	18.316	19.53	17.552	16.255	15.916	16.698	17.085	20.989	20.203	20.504	20.657	20.352	19.567	18.56	20.886	19.37	17.912	19.944	17.392	15.108	15.201	15.197	15.026	21.362	20.896	20.954	25.885	18.476	18.949	18.95	18.124	19.374	19.827	19.671	19.478	11.371	13.116	12.139	14.012	17.658
2372.25	18.161	22.163	24.363	26.023	16.114	16.167	16.578	15.884	19.68	18.232	19.386	17.355	16.225	16.017	16.813	17.275	21.173	20.338	20.6	20.883	20.517	19.67	18.533	20.736	19.362	18.145	19.841	17.682	15.117	15.32	15.184	15.159	21.572	20.986	21.077	26.458	18.374	18.976	19.289	18.24	19.364	19.808	19.795	19.839	11.58	13.439	12.454	14.191	17.615
2402.25	18.136	22.35	24.451	26.372	16.287	16.388	16.518	16.061	19.642	18.546	19.665	17.545	16.447	16.187	16.893	17.31	21.129	20.386	21.003	21.141	20.448	19.83	18.688	21.109	19.515	18.331	20.209	17.749	15.255	15.303	15.391	15.265	21.911	21.277	21.388	26.968	18.477	19.185	19.537	18.345	19.632	20.184	20.071	19.962	11.884	13.511	12.557	14.447	17.818
2432.25	18.444	22.392	24.542	26.245	16.318	16.419	16.524	16.091	19.951	18.589	19.733	17.664	16.802	16.301	17.136	17.449	21.378	20.492	20.987	21.239	20.802	20.189	19.003	21.456	19.781	18.434	20.355	18.016	15.48	15.387	15.494	15.276	22.364	21.499	22.009	27.497	18.712	19.244	19.585	18.547	19.909	20.427	20.265	20.309	12.168	13.819	12.962	14.317	17.922
2462.25	17.787	22.396	24.866	26.675	16.1	16.361	16.36	15.997	20.139	18.674	19.717	17.526	16.498	16.439	17.281	17.546	21.416	20.777	21.2	21.155	21.043	20.251	19.018	21.456	19.829	18.523	20.335	18.164	15.487	15.481	15.498	15.493	22.614	21.715	21.934	27.993	18.609	19.204	19.8	18.575	20.028	20.527	20.473	20.534	12.394	14.072	13.035	14.098	17.985
2492.25	18.345	22.487	25.284	26.71	16.441	16.429	16.7	16.142	20.084	18.907	19.955	17.824	16.704	16.557	17.219	17.72	21.856	20.967	21.224	21.554	21.23	20.514	19.361	21.641	20.287	18.886	20.723	18.402	15.694	15.579	15.752	15.657	22.852	22.088	22.541	28.741	19.21	19.556	19.626	18.857	20.391	20.656	20.755	20.832	12.569	14.346	13.38	14.047	18.381
2522.25	17.862	22.518	25.08	26.89	16.206	16.434	16.536	16.147	20.081	18.89	19.802	17.814	16.673	16.652	17.332	17.759	21.73	20.987	21.163	21.581	21.197	20.545	19.368	21.915	20.222	18.962	20.81	18.381	15.71	15.649	15.793	15.627	23.165	22.207	22.875	29.02	19.223	19.547	19.861	18.874	20.628	20.876	20.978	20.964	12.641	14.59	13.461	13.913	18.147
2552.25	17.735	22.498	25.203	26.844	16.11	16.454	16.726	16.013	20.354	19.08	19.997	17.824	16.78	16.717	17.513	17.976	21.81	21.175	21.389	21.619	21.539	20.82	19.456	22.117	20.238	19.096	20.897	18.578	15.911	15.675	15.874	15.819	23.589	22.768	23.054	29.815	19.454	19.524	19.875	18.981	20.714	21.049	21.269	21.414	12.605	14.48	13.194	13.786	18.374
2582.25	17.438	22.511	25.519	26.695	16.091	16.414	16.594	15.917	20.182	19.062	19.906	17.731	17.017	16.773	17.607	17.91	21.919	21.182	21.622	21.683	21.663	21.058	19.64	22.001	20.36	19.115	21.096	18.682	15.859	15.727	15.84	15.876	23.874	23.01	23.421	29.917	19.632	19.83	19.813	18.931	20.713	21.278	21.583	21.625	12.363	14.253	13.159	13.549	18.424
2612.25	17.364	22.556	25.654	26.885	16.17	16.321	16.74	16.221	20.274	19.114	20.203	17.777	17.017	16.891	17.746	18.165	22.007	21.31	21.654	21.843	21.782	21.068	19.945	22.472	20.556	19.338	21.277	18.915	15.938	15.814	15.996	16.07	24.13	23.355	23.91	30.52	19.721	19.708	20.141	19.024	20.991	21.483	22.032	22.147	12.253	14.282	13.041	13.611	18.521
2642.25	17.248	22.609	25.825	26.849	16.184	16.392	16.732	16.123	20.414	19.226	20.278	17.881	17.327	16.97	17.801	18.316	22.188	21.401	21.778	21.971	21.873	21.544	19.951	22.8	20.587	19.36	21.567	18.99	16.222	16.026	16.07	16.255	24.608	23.411	23.817	31.061	19.942	19.869	20.247	19.223	21.374	21.704	22.475	22.572	12.172	14.148	12.982	13.492	18.849
2672.25	17.115	22.629	26.005	26.975	16.108	16.437	16.734	15.992	20.469	19.36	20.342	17.846	17.288	17.073	17.952	18.413	22.293	21.596	21.895	21.968	22.1	21.479	20.164	22.716	20.745	19.635	21.798	19.202	16.275	16.028	16.204	16.556	24.773	23.518	24.118	31.596	20.515	19.979	20.317	19.365	21.419	21.854	22.791	22.832	12.046	14.023	12.933	13.433	18.755
2702.25	17.124	22.612	26.285	26.646	15.94	16.324	16.686	16.042	20.737	19.341	20.424	17.822	17.583	17.265	17.882	18.551	22.47	21.58	21.919	22.324	22.183	21.571	20.382	23.047	21.061	19.672	21.903	19.196	16.214	16.082	16.206	16.532	24.882	23.905	24.636	31.688	20.527	19.904	20.465	19.248	21.667	21.985	23.184	23.314	12.087	13.759	12.896	13.196	19.099
2732.25	16.95	22.581	26.058	26.952	16.194	16.286	16.744	16.054	20.794	19.52	20.667	17.917	17.596	17.299	18.153	18.576	22.8	21.764	22.124	22.387	22.297	21.765	20.338	23.221	21.186	19.859	22.02	19.552	16.395	16.206	16.326	16.692	25.057	24.021	24.702	31.903	20.613	19.894	20.477	19.29	21.956	22.122	23.569	23.469	11.915	13.716	12.787	13.181	19.164
2762.25	16.785	22.76	26.012	27.226	16.095	16.361	16.676	15.96	20.799	19.508	20.539	17.933	17.569	17.253	18.27	18.817	22.653	22.011	22.285	22.477	22.37	21.854	20.425	23.304	21.257	20.001	22.269	19.655	16.394	16.229	16.396	16.843	25.463	24.076	24.944	31.802	20.989	19.988	20.443	19.447	22.21	22.414	23.855	23.608	11.826	13.53	12.685	13.085	19.409
2792.25	16.421	22.753	25.985	27.151	15.994	16.292	16.811	16.069	21.041	19.588	20.549	17.901	17.706	17.585	18.259	18.85	23.058	22.106	22.311	22.587	22.305	21.955	20.589	23.529	21.583	20.135	22.27	19.915	16.331	16.296	16.465	16.883	25.625	24.304	25.267	32.331	21.119	20.154	20.633	19.48	22.388	22.814	24.257	24.04	11.734	13.615	12.623	13.068	19.422
2822.25	16.119	22.603	26.267	27.696	15.987	16.126	16.716	16.156	21.175	19.466	20.567	17.929	17.667	17.418	18.398	18.883	23.164	22.206	22.233	22.729	22.299	22.021	20.469	23.744	21.477	20.025	22.497	19.847	16.429	16.315	16.463	16.944	25.874	24.52	25.151	32.719	21.143	20.226	20.737	19.758	22.788	23.127	24.558	24.253	11.746	13.622	12.526	13.061	19.236
2852.25	16.252	22.859	26.495	27.899	16.216	16.093	16.828	16.22	21.43	19.776	20.876	18.383	17.705	17.681	18.501	18.897	23.427	22.475	22.608	22.878	22.507	22.274	20.76	24.018	21.689	20.213	22.916	19.999	16.604	16.39	16.652	17.233	26.465	24.902	25.68	32.997	21.402	20.28	20.744	19.663	23.014	23.258	24.914	24.19	11.711	13.548	12.538	13.053	19.767
2884.25	15.92	22.757	26.605	27.876	16.195	16.17	16.818	16.034	21.117	19.909	20.735	18.17	17.593	17.756	18.452	19.054	23.605	22.574	22.698	22.929	22.496	22.152	20.752	24.187	21.795	20.459	23.209	20.475	16.68	16.554	16.502	17.355	26.919	25.407	26.023	33.753	21.446	20.335	20.921	19.646	23.511	23.987	24.924	24.419	11.686	13.444	12.427	13.034	19.928
2914.25	15.533	22.472	26.721	27.901	15.896	16.178	16.649	15.934	21.002	19.78	20.741	18.227	17.366	17.712	18.588	18.953	23.614	22.749	22.717	23.262	22.426	22.216	20.928	24.354	21.944	20.453	23.428	20.434	16.502	16.521	16.515	17.201	27.386	25.641	26.081	33.975	21.539	20.311	20.691	19.622	23.757	24.106	25.091	24.699	11.571	13.358	12.452	12.913	19.942
2944.25	15.439	22.548	26.644	28.007	15.748	16.278	16.785	15.983	21.16	20.015	20.815	18.28	17.428	17.898	18.874	19.096	23.957	22.936	22.855	23.602	22.748	22.441	20.877	24.419	22.173	20.763	23.682	20.602	16.586	16.59	16.575	17.349	27.566	25.962	26.69	34.056	21.486	20.219	20.693	19.6	24.226	24.642	25.432	24.765	11.589	13.361	12.561	13.025	19.911
2974.75	15.213	22.448	26.801	28.51	15.809	16.169	16.679	16.012	21.24	19.962	20.892	18.465	17.837	17.95	19.017	19.149	24.178	22.961	23.049	23.541	22.611	22.447	20.811	24.59	22.106	20.687	23.745	20.753	16.672	16.551	16.713	17.583	27.707	26.114	26.909	34.394	21.495	20.327	20.694	19.664	24.567	24.815	25.435	24.832	11.716	13.457	12.488	13.113	19.922
3005.75	14.978	22.376	26.851	27.998	15.724	16.059	16.743	15.949	21.592	19.969	20.914	18.581	17.765	18.068	19.154	19.11	24.214	22.986	22.966	23.735	22.611	22.36	20.693	24.647	22.19	21.057	23.956	20.813	16.653	16.482	16.629	17.574	27.686	26.285	26.685	35.115	22.04	20.432	20.75	19.936	24.601	24.952	25.586	24.798	11.652	13.456	12.482	13.031	19.999
3035.75	14.728	22.478	27.078	28.177	15.77	16.13	16.735	15.957	21.549	20.097	21.029	18.573	17.925	18.134	19.183	19.115	24.52	23.151	23.308	23.867	22.663	22.515	20.779	24.565	22.222	21.217	24	20.929	16.736	16.648	16.861	17.654	27.807	26.597	27.014	35.574	22.167	20.541	20.81	19.968	24.754	25.23	25.574	24.882	11.569	13.385	12.468	13.144	20.217
3065.75	14.507	22.114	27.039	28.34	15.568	16.08	16.779	15.845	21.596	20.203	21.004	18.499	17.811	18.201	19.254	19.153	24.582	23.332	23.415	23.922	22.667	22.528	20.747	25.011	22.404	21.196	24.436	21.112	16.634	16.677	16.748	17.641	27.89	26.571	27.386	35.503	22.185	20.66	20.795	19.853	24.919	25.416	25.519	24.871	11.551	13.375	12.406	13.089	20.43
3086	14.657	22.597	27.344	28.671	15.517	16.191	16.955	15.968	21.782	20.461	21.282	18.695	17.932	18.368	19.466	19.504	24.616	23.585	23.529	24.289	22.71	22.749	21.016	25.208	22.811	21.446	24.396	21.252	16.87	16.836	17.034	17.793	28.325	27.188	27.682	36.209	22.301	20.883	20.821	19.9	25.319	25.615	25.846	24.996	11.579	13.373	12.529	13.175	20.878
3116.75	14.271	22.441	27.258	28.703	15.573	16.157	16.857	15.902	21.911	20.52	21.35	18.634	17.799	18.277	19.266	19.233	24.852	23.625	23.907	24.304	22.757	22.612	20.911	25.074	22.749	21.605	24.799	21.523	16.726	16.657	16.946	17.868	28.53	26.899	27.564	36.033	22.053	20.653	20.703	19.83	25.135	25.913	25.774	24.941	11.608	13.522	12.523	13.049	20.898
3146.75	13.901	22.278	27.132	28.515	15.542	15.964	16.747	15.752	21.666	20.411	21.433	18.193	17.883	18.277	19.245	19.207	25.3	23.874	23.857	24.741	22.8	22.845	20.8	25.184	23.105	21.789	24.996	21.575	16.721	16.743	16.814	17.654	28.412	27.176	27.948	36.614	22.117	20.714	20.686	19.74	25.341	26.177	25.711	25.013	11.542	13.384	12.497	13.029	21.22
3176.75	13.861	22.347	27.035	28.616	15.657	16.103	16.879	16.041	21.783	20.748	21.406	18.315	18.24	18.64	19.388	19.404	25.458	24.181	24.232	24.919	23.362	22.891	20.882	25.429	23.047	22.038	25.112	21.776	16.821	16.857	16.995	17.979	28.616	27.471	27.964	36.928	22.009	20.688	20.832	20.011	25.752	26.272	25.84	25.137	11.718	13.499	12.649	13.082	21.638
3206.75	13.576	22.172	27.33	28.474	15.57	15.988	16.796	15.805	21.744	20.871	21.347	18.171	18.043	18.566	19.497	19.508	25.432	24.41	24.149	24.952	23.525	22.67	21.311	25.311	23.337	22.129	25.186	21.773	16.786	16.655	16.959	17.864	28.844	27.522	28.069	36.886	21.996	20.741	20.713	20.083	25.831	26.488	25.972	25.135	11.663	13.466	12.599	13.063	21.725
3236.75	13.392	22.176	27.375	28.493	15.42	15.942	16.82	15.896	21.844	20.886	21.631	18.511	18.123	18.701	19.416	19.422	25.548	24.366	24.293	25.093	23.643	22.825	21.168	25.641	23.477	22.159	25.225	21.781	16.744	16.84	16.993	17.993	29.008	27.397	28.175	37.169	22.219	20.662	20.742	20.093	25.807	26.441	26.252	25.131	11.729	13.524	12.628	13.117	21.891
3266.75	13.168	22.064	27.103	28.266	15.499	15.909	16.852	15.897	21.58	20.816	21.546	18.711	18.086	18.59	19.506	19.272	25.687	24.399	24.247	25.107	23.567	23.013	21.181	25.693	23.335	22.254	25.511	21.799	16.811	16.785	17.113	17.927	29.088	27.534	28.075	37.166	22.077	20.699	20.875	20.12	25.931	26.676	26.083	25.458	11.579	13.573	12.555	13.125	21.939
3296.75	12.847	21.975	27.009	28.274	15.682	15.939	16.82	15.774	22.228	20.74	21.487	18.73	18.17	18.46	19.507	19.449	25.567	24.363	24.471	25.213	23.789	22.979	21.221	25.594	23.612	22.497	25.386	21.773	16.846	16.86	17.127	17.988	28.823	27.859	28.241	37.054	22.167	20.852	20.905	20.109	26.144	26.751	26.175	25.384	11.584	13.562	12.537	13.096	22.218
3326.75	12.514	21.713	26.786	28.085	15.77	15.888	16.804	15.678	22.07	20.814	21.585	18.572	18.245	18.475	19.445	19.437	25.7	24.392	24.358	25.028	23.787	23.182	21.362	25.649	23.286	22.418	25.376	22.018	16.882	16.884	17.143	18.01	29.168	27.668	28.29	37.302	21.975	20.792	20.909	20.083	26.089	26.913	26.079	25.525	11.599	13.39	12.463	12.983	22.124
3356.75	12.404	21.667	26.514	28.239	15.675	16.112	16.809	15.708	21.983	20.877	21.541	18.718	18.306	18.515	19.3	19.507	25.862	24.631	24.604	25.3	23.948	23.093	21.244	25.815	23.643	22.658	25.603	22.136	16.84	16.813	17.049	17.97	29.258	27.52	28.062	37.059	22.167	20.726	20.979	20.115	26.247	27.092	26.327	25.545	11.545	13.42	12.45	12.869	22.334
3387.5	12.224	21.461	26.852	28.155	15.739	16.098	16.704	15.733	21.93	20.977	21.324	18.871	17.943	18.548	19.487	19.447	25.661	24.512	24.295	25.328	23.945	23.041	21.416	25.662	23.72	22.556	25.627	21.956	16.857	16.83	17.011	18.023	29.25	27.577	28.308	37.21	22.163	20.721	20.943	20.254	26.212	26.913	26.307	25.625	11.485	13.25	12.396	12.808	22.376
3419	11.745	21.26	26.597	27.951	15.501	16.366	16.763	15.646	22.06	21.133	21.31	18.628	17.929	18.584	19.474	19.291	25.603	24.55	24.53	25.238	24.34	23.14	21.628	25.582	23.305	22.516	25.735	22.078	16.831	16.786	17.012	17.955	29.218	27.745	28.109	37.236	21.936	20.613	20.983	20.254	26.264	27.044	26.232	25.59	11.347	13.309	12.343	12.712	22.064
3449	11.804	21.092	26.774	27.935	15.748	16.479	16.634	15.761	22.508	21.042	21.718	19.047	18.359	18.7	19.553	19.57	25.805	24.567	24.596	25.348	24.298	23.04	21.844	25.802	23.579	22.676	25.656	22.024	16.774	16.889	17.113	17.988	29.109	28.011	28.591	37.427	22.048	20.735	21.06	20.33	26.367	27.066	26.374	25.591	11.358	13.195	12.331	12.696	22.33
3479	11.407	20.944	26.863	28.261	15.818	16.765	16.901	15.871	22.222	21.263	21.598	18.947	18.32	18.561	19.502	19.413	25.843	24.738	24.741	25.633	24.516	23.354	21.841	25.776	23.716	22.734	25.835	22.169	16.809	16.77	17.295	17.912	29.264	27.859	28.668	37.92	22.231	20.916	21.041	20.689	26.614	27.409	26.362	25.861	11.37	13.21	12.306	12.607	22.43
3509	10.868	20.484	26.731	27.957	15.586	16.725	16.618	15.874	22.097	21.13	21.306	18.435	17.97	18.469	19.445	19.414	25.7	24.469	24.879	25.536	24.513	23.391	21.881	25.601	23.492	22.707	25.659	22.176	16.609	16.81	17.163	17.895	29.493	27.65	28.441	37.446	21.704	20.815	21.159	20.494	26.289	27.268	26.337	25.908	11.137	13.121	12.183	12.465	22.192
3539	10.82	16.61	26.627	27.802	15.741	17.089	16.746	16.153	22.076	21.163	21.688	18.295	18.153	18.521	19.361	19.517	25.525	24.714	24.513	25.714	24.653	23.434	21.971	25.73	23.708	22.712	25.892	22.222	16.777	16.855	17.103	18.068	29.258	27.897	28.982	37.467	21.999	20.808	21.334	20.537	26.642	27.181	26.381	25.831	11.192	13.118	12.258	12.432	22.666
3569	10.332	15.924	26.495	28.167	15.691	17.301	16.625	16.153	22.171	21.063	21.54	17.988	18.174	18.575	19.273	19.67	26.035	24.823	24.775	25.864	24.933	23.397	21.837	25.794	23.777	22.793	26.032	22.187	16.752	16.779	17.068	17.718	29.149	27.814	28.349	37.391	21.612	20.728	21.193	20.505	26.739	27.211	26.423	25.856	11.173	13.133	12.136	12.42	22.44
3599	10.326	15.783	26.161	27.971	15.791	17.305	16.754	16.073	22.354	21.21	21.689	18.005	18.174	18.769	19.575	19.535	26.103	25.064	24.916	25.856	24.996	23.704	22.211	25.789	23.93	22.874	26.274	22.453	16.799	16.908	17.175	17.996	29.559	27.986	28.741	37.778	21.757	20.75	21.057	20.662	26.659	27.356	26.465	25.879	11.087	13.032	12.063	12.347	22.788
3629	9.665	15.169	26.344	27.872	15.894	17.383	16.564	16.154	22.396	21.22	21.273	17.769	18.008	18.579	19.431	19.661	26.066	25.003	24.95	25.897	24.928	23.509	22.239	25.614	23.66	22.94	26.287	22.218	16.778	16.594	17.132	17.958	29.364	27.901	28.314	37.707	21.501	20.756	20.883	20.627	26.762	27.204	26.245	25.908	11.028	12.956	11.979	12.244	22.27
3659	9.591	14.929	26.215	28.053	16.08	17.492	16.745	16.445	22.757	21.075	21.369	17.627	18.068	18.557	19.304	19.552	25.976	25.039	24.999	26.101	25.29	23.519	22.28	25.826	23.646	22.908	26.25	22.407	16.694	16.731	17.157	17.883	29.559	27.924	28.283	38.099	21.61	20.753	21.034	20.596	26.644	27.195	26.463	25.903	11.016	12.929	12.049	12.158	22.441
3689	9.426	14.889	26.289	28.055	16.106	17.478	16.583	16.324	22.638	21.212	21.521	17.441	18.404	18.466	19.313	19.725	26.292	25.271	25.206	25.836	25.224	23.735	22.509	25.93	24.142	23.075	26.346	22.486	16.755	16.792	17.193	17.931	29.656	28.113	28.895	37.917	21.972	20.859	21.124	20.732	27.037	27.214	26.612	26.161	11.01	12.986	11.981	12.204	23.059
3719	9.091	14.716	26.372	28.519	16.104	17.422	16.681	16.383	22.662	21.217	21.401	17.162	18.22	18.536	19.257	19.771	26.341	25.176	25.194	26.197	25.335	23.606	22.479	25.979	23.656	22.971	26.277	22.653	16.785	16.914	17.286	17.86	29.248	28.067	28.286	37.818	21.657	20.818	21.053	20.732	26.743	27.233	26.46	26.041	10.817	12.903	11.87	12.148	22.585
3749	8.803	14.706	26.324	28.617	16.199	17.518	16.665	16.497	22.554	21.08	21.8	17.115	18.62	18.518	19.464	19.822	26.202	25.641	25.435	26.371	25.336	23.704	22.486	26.245	24.31	23.003	26.71	22.457	16.955	16.901	17.159	18.039	29.668	28.316	28.812	37.984	21.898	20.85	21.348	20.632	27.035	27.207	26.875	26.336	10.944	12.935	11.9	12.089	23.076
3779	8.515	14.663	26.023	28.478	16.333	17.501	16.582	16.525	22.449	21.479	21.902	16.876	18.636	18.527	19.266	19.711	26.341	25.619	25.194	26.381	25.485	23.736	22.749	26.536	24.343	22.929	26.671	22.705	16.896	16.904	17.237	17.969	29.458	28.31	29.012	38.209	21.837	20.876	21.186	20.589	27.374	27.279	26.636	26.23	10.88	12.716	11.818	12.048	23.038
3809	8.206	14.276	25.951	28.266	16.248	17.378	16.409	16.373	22.227	21.225	21.674	16.717	18.533	18.422	19.223	19.653	26.62	25.695	25.45	26.126	25.448	23.948	22.753	26.644	24.513	23.057	26.411	22.501	16.904	16.727	16.936	17.91	29.676	28.237	28.823	37.712	21.891	20.823	21.148	20.621	27.395	27.382	26.738	26.189	10.894	12.632	11.776	11.957	22.989
3839	8.126	14.177	25.701	28.342	16.341	17.46	16.497	16.385	22.598	21.343	21.902	16.702	18.222	18.47	19.364	19.8	26.456	25.624	25.41	26.44	25.545	23.997	22.665	26.576	24.446	22.983	26.815	22.587	16.806	16.847	17.136	17.797	29.543	28.111	28.848	38.244	21.473	20.906	21.168	20.442	27.2	27.216	26.798	26.327	10.736	12.758	11.623	12.007	22.572
3869	8.284	14.13	25.238	28.395	16.44	17.568	16.447	16.454	22.377	21.414	21.908	16.811	18.463	18.53	19.355	19.832	26.512	25.628	25.466	26.382	25.683	24.049	23.282	26.717	24.573	23.105	26.799	22.81	16.938	16.883	17.214	17.999	29.582	28.244	29.124	38.217	21.666	21.001	21.145	20.587	27.361	27.342	26.746	26.45	10.759	12.608	11.65	11.977	23.17
3899	7.875	13.604	24.802	28.018	16.334	17.461	16.328	16.278	22.219	21.388	21.575	16.682	18.286	18.41	19.37	19.839	26.612	25.517	25.578	26.354	25.541	23.902	22.796	27.021	24.155	23.133	26.947	22.779	16.774	16.726	17.121	17.928	29.364	27.917	28.688	38.196	21.623	20.836	21.09	20.326	27.421	27.434	26.71	26.595	10.618	12.591	11.528	11.931	22.689
3929	7.811	13.705	25.173	27.714	16.444	17.377	16.477	16.425	22.18	21.37	22.003	16.909	18.496	18.614	19.326	19.914	26.67	25.711	25.739	26.436	25.773	24.214	23.258	27.19	24.795	23.073	26.832	22.802	16.986	16.957	17.116	17.975	29.775	28.082	29.067	38.285	22.068	21.024	21.159	20.409	27.517	27.393	27.039	26.68	10.679	12.55	11.579	12.017	23.361
3959	7.411	13.476	24.793	27.725	16.463	17.433	16.424	16.382	22.601	21.391	21.849	16.949	18.36	18.528	19.48	20.021	26.488	25.805	25.682	26.632	25.915	24.187	23.15	27.309	24.761	23.2	27.137	22.823	16.813	16.966	17.103	17.862	29.691	28.075	28.803	38.366	22.086	20.728	21.366	20.432	27.653	27.372	27.108	26.687	10.604	12.651	11.556	12.012	23.222
3989	7.184	13.167	24.621	27.586	16.53	17.213	16.328	16.513	22.516	21.533	21.981	17.206	18.548	18.506	19.507	19.925	26.396	25.961	25.653	26.864	25.831	24.006	23.124	27.232	24.71	23.156	26.89	23.02	16.795	16.956	17.191	18.001	29.744	28.36	28.876	38.231	21.939	21.031	21.197	20.438	27.703	27.365	27.137	26.592	10.613	12.565	11.497	11.994	23.608
4019	6.831	13.076	24.38	27.605	16.714	17.401	16.576	16.465	22.468	21.689	22.309	17.221	18.646	18.559	19.604	19.951	26.435	25.966	25.984	26.938	25.98	24.022	23.319	27.339	24.9	23.282	26.842	23.205	16.902	16.905	17.081	17.925	29.711	28.34	29.001	38.241	22.074	20.937	21.131	20.431	28.016	27.508	26.935	26.721	10.54	12.465	11.414	12.095	23.42
4049	6.45	12.855	24.109	27.529	16.708	17.421	16.585	16.531	22.705	22.032	22.327	17.453	18.545	18.75	19.634	19.974	26.58	25.804	25.656	26.784	25.724	24.167	23.326	27.561	25.172	23.359	26.842	23.127	16.887	16.822	17.268	17.996	29.772	28.439	28.98	38.215	21.832	20.994	21.154	20.391	27.883	27.239	27.058	26.629	10.49	12.494	11.38	12.447	23.615
4112.5	5.738	12.128	19.909	27.277	16.863	17.221	16.623	16.376	22.437	21.548	22.533	17.55	18.47	18.77	19.728	19.879	26.539	25.882	25.727	26.745	25.562	23.966	23.476	27.559	25.066	23.292	26.945	23.358	16.642	16.912	17.288	17.978	29.574	28.248	28.899	38.347	21.856	20.714	21.056	20.32	27.838	27.451	26.947	26.704	10.268	12.343	11.345	12.217	23.885
4142.75	5.45	12.159	19.808	27.337	16.798	17.259	16.786	16.513	22.585	21.774	22.364	17.781	18.605	19.041	19.915	20.207	26.659	25.696	25.936	26.724	25.81	24.265	23.397	27.745	25.257	23.551	26.835	23.431	16.914	16.903	17.376	18.144	29.705	28.197	29.029	37.848	21.857	20.689	21.068	20.544	27.96	27.418	27.12	26.816	10.279	12.422	11.391	12.275	23.795
4172.75	4.962	11.693	19.333	27.421	16.891	17.217	16.85	16.555	22.848	21.832	22.406	17.971	18.557	18.917	20.109	19.938	26.777	25.933	25.948	26.695	25.782	24.328	23.508	27.843	24.82	23.446	26.859	23.614	16.994	16.958	17.323	18.283	29.598	28.195	28.714	38.306	21.637	21.013	21.102	20.509	28.1	27.263	27.176	26.897	10.297	12.672	11.6	12.368	23.72
4202.75	4.809	11.814	18.794	27.063	16.739	17.276	16.927	16.484	22.887	21.73	22.535	18.122	18.929	19.14	20.086	20.132	26.593	25.805	26.027	26.978	25.807	24.205	23.341	27.906	25.246	23.595	26.93	23.685	17.071	17.004	17.35	18.473	29.633	28.235	28.737	38.163	21.893	20.872	21.135	20.42	28.239	27.573	27.228	26.675	10.156	12.453	11.505	12.355	24.227
4232.75	4.583	11.473	18.793	27.144	16.894	17.209	16.972	16.636	22.924	22.021	22.651	18.601	19.038	19.191	20.226	20.225	26.561	26.117	25.9	26.906	25.615	24.395	23.86	28.162	25.244	23.774	26.894	23.662	17.122	17.033	17.569	18.414	29.609	28.565	29.096	38.542	22.085	20.988	21.101	20.376	28.164	27.584	27.487	26.961	10.257	12.821	11.557	12.513	24.328
4262.75	4.214	11.312	18.627	26.945	16.791	17.233	17.172	16.627	22.908	22.156	22.513	18.721	19.02	19.209	20.287	20.076	26.811	26.205	26.134	26.835	25.651	24.337	23.78	28.136	25.219	23.514	27.124	23.774	16.979	17.073	17.621	18.4	29.793	28.292	28.961	38.123	21.828	20.829	21.194	20.503	28.342	27.27	27.384	26.957	10.198	12.477	11.54	12.296	24.269
4292.5	3.931	11.04	18.308	26.84	16.859	17.19	17.042	16.473	23.065	21.881	22.265	19.011	19.072	19.176	20.203	20.184	26.571	26.088	25.898	27.039	25.643	24.427	23.587	28.182	25.352	23.688	27.052	23.845	16.928	17.15	17.44	18.393	29.499	28.318	28.761	38.371	21.949	20.997	21.168	20.386	28.213	27.488	27.458	26.88	10.058	12.768	11.359	12.047	24.465
4323.75	3.624	10.682	18.074	26.811	16.637	17.08	16.961	16.474	22.95	21.93	22.281	19.056	18.979	19.355	20.291	20.291	26.458	26.045	26.151	26.888	25.659	24.238	23.815	28.484	25.321	23.644	27.155	23.883	17.05	16.981	17.422	18.322	29.795	28.294	28.942	38.415	22.016	20.905	21.14	20.475	28.266	27.346	27.43	26.969	10.108	12.776	11.253	11.992	24.474
4354.75	3.406	10.556	18.042	26.573	16.771	16.988	17.204	16.377	22.958	21.885	22.28	19.311	19.014	19.225	20.14	20.307	26.568	26.192	26.106	27.001	25.858	24.389	23.805	28.002	25.472	23.628	27.233	24.13	17.101	17.091	17.351	18.189	29.797	28.417	29.113	38.51	21.984	20.861	20.938	20.307	28.347	27.439	27.6	26.704	10.035	12.672	11.181	11.725	24.576
4385.5	3.121	10.484	17.962	26.658	16.777	17.124	17.245	16.677	23.003	21.914	22.387	19.645	19.028	19.276	20.455	20.438	26.544	26.232	26.154	26.748	25.599	24.115	23.845	28.332	25.554	23.79	27.529	24.051	17.117	17.128	17.501	18.236	29.862	28.338	28.876	38.382	22.038	20.912	21.126	20.473	28.327	27.242	27.586	26.897	10.01	12.67	11.174	11.628	24.708
4415.5	2.877	10.184	17.821	26.566	16.907	17.183	17.207	16.686	23.107	22.16	22.392	19.879	19.142	19.419	20.424	20.517	26.629	26.22	26.112	26.859	25.739	24.26	23.855	28.493	25.408	23.703	27.593	24.1	17.185	17.258	17.404	18.191	29.637	28.051	28.902	38.409	22.141	20.961	20.996	20.665	28.299	27.481	27.63	26.985	10.041	12.655	11.281	11.51	24.891
4448.75	2.551	9.612	17.221	26.091	16.604	16.97	17.098	16.465	22.992	21.995	22.408	19.617	18.998	19.449	20.49	20.407	26.784	26.157	26.244	27.009	25.609	24.427	24.136	28.34	25.509	23.716	27.377	24.07	16.995	17.116	17.377	18.161	29.768	28.371	28.9	38.048	21.91	20.854	20.823	20.486	28.334	27.254	27.458	26.52	9.919	12.494	11.147	11.411	24.833
4478.75	2.363	9.55	17.297	26.205	16.791	17.22	17.263	16.406	22.955	21.984	22.332	19.675	19.261	19.483	20.561	20.488	26.765	26.307	26.307	27.244	25.716	24.375	23.982	28.456	25.615	23.927	27.344	24.139	17.131	17	17.47	18.213	29.629	28.349	29.059	38.518	22.044	21.018	20.825	20.373	28.375	27.219	27.411	26.878	9.871	12.478	11.207	11.368	24.953
4510.5	2.144	9.315	17.04	26.149	16.775	17.109	17.214	16.691	22.778	21.935	22.19	19.663	19.376	19.433	20.469	20.505	26.554	26.346	26.254	26.95	25.525	24.457	24.034	28.63	25.488	23.888	27.52	24.327	17.186	17.062	17.461	18.296	29.524	28.242	28.728	38.428	22.057	20.924	20.941	20.499	28.4	27.375	27.572	26.733	9.898	12.442	11.168	11.311	24.914
4540.5	1.898	8.733	16.625	25.717	16.837	16.991	17.123	16.383	22.807	21.951	22.251	19.753	18.984	19.467	20.543	20.408	26.774	26.192	26.369	26.731	25.748	24.241	23.688	28.537	25.341	23.776	27.426	23.945	17.077	16.979	17.319	18.237	29.503	28.131	28.699	38.306	21.825	20.781	20.944	20.22	28.171	27.296	27.791	26.774	9.805	12.378	11.08	11.289	24.487
4571.75	1.83	8.792	16.813	25.887	16.984	17.149	17.028	16.689	23.086	22.319	22.264	19.857	19.377	19.527	20.665	20.699	26.431	26.307	26.084	27.068	25.664	24.736	24.106	28.636	25.601	23.874	27.533	24.463	17.303	17.07	17.451	18.437	29.479	28.299	28.887	38.788	22.383	20.998	21.082	20.484	28.402	27.235	27.636	26.789	9.936	12.343	11.214	11.33	25.267
4602.75	1.665	8.669	16.746	25.89	17.014	17.332	17.206	16.704	22.971	22.22	22.438	20.017	19.561	19.585	20.68	20.686	26.531	26.423	26.404	26.94	25.625	24.492	24.073	28.791	25.614	24.112	27.446	24.265	17.118	17.162	17.523	18.449	29.828	28.222	28.835	38.572	22.32	21.034	20.896	20.654	28.389	27.346	27.582	26.925	9.929	12.326	11.091	11.367	25.211
4632.5	1.393	8.218	16.192	25.482	16.905	17.221	17.091	16.618	22.873	21.985	22.254	19.732	19.325	19.61	20.52	20.568	26.532	26.205	26.329	27.007	25.716	24.351	23.976	28.812	25.351	23.848	27.374	24.375	16.946	17.163	17.427	18.286	29.518	28.138	28.88	38.366	21.952	20.933	20.76	20.437	28.209	27.533	27.773	26.839	9.864	12.268	11.009	11.299	25.002
4662.5	1.358	8.106	16.28	25.496	17.047	17.368	17.143	16.666	23	22.233	22.494	19.767	19.457	19.561	20.631	20.576	26.67	26.352	26.563	27.068	25.774	24.492	24.063	29.078	25.7	24.064	27.481	24.532	17.182	17.215	17.605	18.555	29.777	28.397	29.21	38.756	21.989	20.993	20.943	20.392	28.432	27.536	27.908	26.913	9.951	12.209	11.057	11.465	25.313
4692.5	1.131	7.92	16.004	25.281	17.008	17.346	17.043	16.636	22.922	22.07	22.269	20.01	19.325	19.655	20.773	20.735	26.334	26.166	26.194	26.919	25.844	24.371	23.758	28.991	25.453	24.08	27.777	24.539	17.204	17.202	17.478	18.434	29.717	28.487	28.69	38.469	21.972	20.973	20.626	20.372	28.474	27.209	27.591	26.794	9.994	12.12	10.999	11.385	24.905
4722.5	0.997	7.608	15.766	25.021	16.93	17.349	17.113	16.615	22.944	21.96	22.303	19.981	19.154	19.645	20.655	20.718	26.274	26.222	26.487	26.968	25.519	24.416	23.929	28.944	25.431	24.082	27.563	24.549	17.067	17.259	17.549	18.436	29.689	28.351	29.094	38.852	21.964	20.989	20.734	20.355	28.573	27.372	27.725	26.832	10.075	12.287	11	11.343	24.994
4752.5	0.928	7.362	15.408	24.97	16.884	17.408	17.127	16.548	23.003	22.297	22.268	19.964	19.248	19.788	20.799	20.709	26.441	26.146	26.331	27.191	25.506	24.506	23.93	29.061	25.281	23.868	27.444	24.416	17.189	17.319	17.434	18.343	29.711	28.296	28.692	38.6	21.926	20.923	20.847	20.602	28.224	26.945	27.743	26.868	10.284	12.202	11.05	11.353	25.068
4782.5	0.904	7.307	15.494	24.77	16.946	17.216	17.111	16.559	23.141	22.172	22.433	19.836	19.481	19.745	20.908	20.672	26.468	26.083	26.161	27.16	25.779	24.547	24.247	29.21	25.846	24.235	27.563	24.402	17.137	17.144	17.51	18.459	29.615	28.349	28.951	38.627	22.139	20.778	20.723	20.413	28.382	27.066	27.868	26.77	10.424	12.179	11.038	11.384	25.395
4812.5	0.755	6.898	14.722	24.516	16.797	17.034	16.849	16.424	22.898	22.188	22.164	19.791	19.285	19.675	20.872	20.678	26.468	26.25	26.443	26.863	25.607	24.238	23.798	29.168	25.216	24.049	27.393	24.456	16.973	17.14	17.458	18.377	29.738	28.299	28.66	38.447	21.744	20.708	20.514	20.396	28.186	27.139	27.757	26.763	10.305	12.094	10.935	11.268	25.025
4842.5	0.686	6.669	14.733	24.203	16.924	17.214	17.084	16.627	22.896	22.1	22.215	19.997	19.4	19.746	20.902	20.756	26.575	26.282	26.429	26.997	25.76	24.466	24.006	29.016	25.611	24.077	27.442	24.588	17.132	17.106	17.526	18.383	29.809	28.4	28.612	38.728	21.947	20.788	20.683	20.594	28.325	27.219	27.716	26.858	10.399	12.182	10.968	11.29	24.872
4872.5	0.682	6.606	14.794	24.312	17.009	17.211	16.908	16.713	23.174	22.27	22.199	19.894	19.736	19.882	21.092	20.936	26.482	26.146	26.277	27.104	25.724	24.598	24.221	29.458	25.477	23.886	27.501	24.696	17.056	17.182	17.487	18.465	29.925	28.338	28.968	38.764	22.034	20.923	20.718	20.332	28.263	27.099	27.527	26.77	10.273	12.197	11.002	11.302	25.194
4902.5	0.56	6.099	14.252	23.617	16.912	16.95	17.012	16.464	22.937	22.101	22.183	19.929	19.299	19.709	20.981	20.792	26.406	26.255	26.485	26.93	25.582	24.393	23.741	29.206	25.399	24.031	27.24	24.598	17.007	17.114	17.51	18.293	29.76	28.312	28.625	38.488	21.572	20.944	20.681	20.346	28.336	27.122	27.711	26.728	10.034	12.093	10.98	11.239	25.297
4932.5	0.562	6.08	13.965	22.99	16.836	16.906	17.065	16.569	22.917	21.991	22.117	19.873	19.813	19.922	21.051	20.802	26.438	26.26	26.287	27.092	25.871	24.371	24.021	29.134	25.714	24.076	27.49	24.761	17.026	17.207	17.527	18.279	29.412	28.589	29.136	38.439	21.932	20.783	20.495	20.486	28.349	26.994	27.829	26.779	9.948	12.051	10.95	11.2	25.672
[truncated: 31 more columns]

## Sheet: Figure 1 A plotted
time [h]	OrganicAcid	Concentration	OD_mean	OD_sd
0	Caffeic	0 mM	0.13275	0.161049
0	Caffeic	0.30 mM	0.19575	0.034827
0	Caffeic	0.60 mM	0.07175	0.0291819
0	Caffeic	1.20 mM	0.05	0.00496655
0	Caffeic	2.40 mM	0.05275	0.0158824
0	Cinnamic	0 mM	0.13275	0.161049
0	Cinnamic	0.30 mM	0.089	0.0222711
0	Cinnamic	0.60 mM	0.06675	0.015543
0	Cinnamic	1.20 mM	0.1695	0.126527
0	Cinnamic	2.40 mM	0.076	0.0135647
0	Coumaric	0 mM	0.104	0.0244268
0	Coumaric	0.30 mM	0.18975	0.0195683
0	Coumaric	0.60 mM	0.1035	0.0115614
0	Coumaric	1.20 mM	0.08825	0.0538602
0	Coumaric	2.40 mM	0.066	0.0185652
0	Ferulic	0 mM	0.13275	0.161049
0	Ferulic	0.30 mM	0.1615	0.00714143
0	Ferulic	0.60 mM	0.13975	0.0285818
0	Ferulic	1.20 mM	0.039	0.0112842
0	Ferulic	2.40 mM	0.0525	0.00450925
0.5	Caffeic	0 mM	0.15275	0.159377
0.5	Caffeic	0.30 mM	0.2055	0.033551
0.5	Caffeic	0.60 mM	0.10225	0.0295339
0.5	Caffeic	1.20 mM	0.05425	0.00818026
0.5	Caffeic	2.40 mM	0.0735	0.0152862
0.5	Cinnamic	0 mM	0.15275	0.159377
0.5	Cinnamic	0.30 mM	0.11375	0.0202875
0.5	Cinnamic	0.60 mM	0.084	0.0384014
0.5	Cinnamic	1.20 mM	0.19775	0.140964
0.5	Cinnamic	2.40 mM	0.104	0.0291548
0.5	Coumaric	0 mM	0.118	0.0339804
0.5	Coumaric	0.30 mM	0.21225	0.0220208
0.5	Coumaric	0.60 mM	0.129	0.0186548
0.5	Coumaric	1.20 mM	0.112	0.0457311
0.5	Coumaric	2.40 mM	0.09875	0.0276933
0.5	Ferulic	0 mM	0.15275	0.159377
0.5	Ferulic	0.30 mM	0.1705	0.0131783
0.5	Ferulic	0.60 mM	0.15675	0.0288718
0.5	Ferulic	1.20 mM	0.06425	0.0153487
0.5	Ferulic	2.40 mM	0.05775	0.0075
1	Caffeic	0 mM	0.14075	0.166308
1	Caffeic	0.30 mM	0.209	0.0307354
1	Caffeic	0.60 mM	0.0905	0.0292176
1	Caffeic	1.20 mM	0.0535	0.0115036
1	Caffeic	2.40 mM	0.05975	0.01466
1	Cinnamic	0 mM	0.14075	0.166308
1	Cinnamic	0.30 mM	0.1075	0.0218708
1	Cinnamic	0.60 mM	0.07175	0.0160909
1	Cinnamic	1.20 mM	0.174	0.131212
1	Cinnamic	2.40 mM	0.11475	0.0180439
1	Coumaric	0 mM	0.1085	0.0272091
1	Coumaric	0.30 mM	0.21525	0.0147733
1	Coumaric	0.60 mM	0.11175	0.00906918
1	Coumaric	1.20 mM	0.1095	0.0480867
1	Coumaric	2.40 mM	0.085	0.0123558
1	Ferulic	0 mM	0.14075	0.166308
1	Ferulic	0.30 mM	0.182	0.0145144
1	Ferulic	0.60 mM	0.1605	0.0282902
1	Ferulic	1.20 mM	0.0745	0.0252521
1	Ferulic	2.40 mM	0.06175	0.00607591
1.5	Caffeic	0 mM	0.142	0.168145
1.5	Caffeic	0.30 mM	0.209	0.0331361
1.5	Caffeic	0.60 mM	0.0915	0.0284781
1.5	Caffeic	1.20 mM	0.05225	0.00895824
1.5	Caffeic	2.40 mM	0.06125	0.0152398
1.5	Cinnamic	0 mM	0.142	0.168145
1.5	Cinnamic	0.30 mM	0.10825	0.0154569
1.5	Cinnamic	0.60 mM	0.07275	0.017595
1.5	Cinnamic	1.20 mM	0.18075	0.136319
1.5	Cinnamic	2.40 mM	0.10225	0.0209821
1.5	Coumaric	0 mM	0.11525	0.0292731
1.5	Coumaric	0.30 mM	0.20975	0.0163172
1.5	Coumaric	0.60 mM	0.118	0.00637704
1.5	Coumaric	1.20 mM	0.1065	0.0482666
1.5	Coumaric	2.40 mM	0.091	0.0226421
1.5	Ferulic	0 mM	0.142	0.168145
1.5	Ferulic	0.30 mM	0.165	0.0125167
1.5	Ferulic	0.60 mM	0.1585	0.0290345
1.5	Ferulic	1.20 mM	0.0675	0.0149108
1.5	Ferulic	2.40 mM	0.06075	0.00846069
2	Caffeic	0 mM	0.157	0.187599
2	Caffeic	0.30 mM	0.22025	0.0353023
2	Caffeic	0.60 mM	0.104	0.0310591
2	Caffeic	1.20 mM	0.06075	0.00543906
2	Caffeic	2.40 mM	0.07625	0.0155858
2	Cinnamic	0 mM	0.157	0.187599
2	Cinnamic	0.30 mM	0.117	0.0139044
2	Cinnamic	0.60 mM	0.07925	0.0188215
2	Cinnamic	1.20 mM	0.1875	0.124712
2	Cinnamic	2.40 mM	0.1115	0.0270123
2	Coumaric	0 mM	0.12875	0.0306091
2	Coumaric	0.30 mM	0.21775	0.0175
2	Coumaric	0.60 mM	0.12475	0.00818026
2	Coumaric	1.20 mM	0.12225	0.0500292
2	Coumaric	2.40 mM	0.0955	0.0192787
2	Ferulic	0 mM	0.157	0.187599
2	Ferulic	0.30 mM	0.1775	0.0122338
2	Ferulic	0.60 mM	0.16975	0.0272443
2	Ferulic	1.20 mM	0.072	0.0197146
2	Ferulic	2.40 mM	0.069	0.00743864
2.5	Caffeic	0 mM	0.14975	0.172392
2.5	Caffeic	0.30 mM	0.21275	0.0326943
2.5	Caffeic	0.60 mM	0.0935	0.0265644
2.5	Caffeic	1.20 mM	0.05625	0.0078475
2.5	Caffeic	2.40 mM	0.064	0.0168325
2.5	Cinnamic	0 mM	0.14975	0.172392
2.5	Cinnamic	0.30 mM	0.10525	0.0172892
2.5	Cinnamic	0.60 mM	0.0815	0.0164418
2.5	Cinnamic	1.20 mM	0.189	0.135211
2.5	Cinnamic	2.40 mM	0.09875	0.0200062
2.5	Coumaric	0 mM	0.13175	0.0241851
2.5	Coumaric	0.30 mM	0.21625	0.0203367
2.5	Coumaric	0.60 mM	0.11875	0.00741058
2.5	Coumaric	1.20 mM	0.11025	0.049284
2.5	Coumaric	2.40 mM	0.09175	0.0135247
2.5	Ferulic	0 mM	0.14975	0.172392
2.5	Ferulic	0.30 mM	0.17425	0.013301
2.5	Ferulic	0.60 mM	0.16225	0.0257989
2.5	Ferulic	1.20 mM	0.06775	0.0146373
2.5	Ferulic	2.40 mM	0.0705	0.00645497
3.0125	Caffeic	0 mM	0.158	0.173638
3.0125	Caffeic	0.30 mM	0.219	0.0340881
3.0125	Caffeic	0.60 mM	0.0975	0.0286647
3.0125	Caffeic	1.20 mM	0.05975	0.00419325
3.0125	Caffeic	2.40 mM	0.06925	0.0172119
3.0125	Cinnamic	0 mM	0.158	0.173638
3.0125	Cinnamic	0.30 mM	0.11425	0.0144078
3.0125	Cinnamic	0.60 mM	0.07975	0.018554
3.0125	Cinnamic	1.20 mM	0.1915	0.13238
3.0125	Cinnamic	2.40 mM	0.1025	0.0223979
3.0125	Coumaric	0 mM	0.14	0.0249399
3.0125	Coumaric	0.30 mM	0.22	0.0159792
3.0125	Coumaric	0.60 mM	0.12325	0.00797392
3.0125	Coumaric	1.20 mM	0.11525	0.050973
3.0125	Coumaric	2.40 mM	0.09075	0.0118427
3.0125	Ferulic	0 mM	0.158	0.173638
3.0125	Ferulic	0.30 mM	0.18025	0.0111168
3.0125	Ferulic	0.60 mM	0.17	0.024454
3.0125	Ferulic	1.20 mM	0.07075	0.0125797
3.0125	Ferulic	2.40 mM	0.0735	0.0058023
3.525	Caffeic	0 mM	0.17375	0.189569
3.525	Caffeic	0.30 mM	0.231	0.0337343
3.525	Caffeic	0.60 mM	0.109	0.0288906
3.525	Caffeic	1.20 mM	0.07125	0.00754431
3.525	Caffeic	2.40 mM	0.079	0.0167133
3.525	Cinnamic	0 mM	0.17375	0.189569
3.525	Cinnamic	0.30 mM	0.1225	0.0177858
3.525	Cinnamic	0.60 mM	0.09025	0.0199562
3.525	Cinnamic	1.20 mM	0.20225	0.119784
3.525	Cinnamic	2.40 mM	0.1105	0.0237557
3.525	Coumaric	0 mM	0.16225	0.0285
3.525	Coumaric	0.30 mM	0.2295	0.0179351
3.525	Coumaric	0.60 mM	0.13675	0.00838153
3.525	Coumaric	1.20 mM	0.1275	0.0500033
3.525	Coumaric	2.40 mM	0.10075	0.0103078
3.525	Ferulic	0 mM	0.17375	0.189569
3.525	Ferulic	0.30 mM	0.18725	0.0113835
3.525	Ferulic	0.60 mM	0.184	0.0279404
3.525	Ferulic	1.20 mM	0.08025	0.0182094
3.525	Ferulic	2.40 mM	0.08325	0.005058
4.025	Caffeic	0 mM	0.16925	0.17135
4.025	Caffeic	0.30 mM	0.23375	0.036271
4.025	Caffeic	0.60 mM	0.10925	0.0277894
4.025	Caffeic	1.20 mM	0.07225	0.00411299
4.025	Caffeic	2.40 mM	0.0765	0.0175973
4.025	Cinnamic	0 mM	0.16925	0.17135
4.025	Cinnamic	0.30 mM	0.1215	0.0161348
4.025	Cinnamic	0.60 mM	0.0915	0.0179165
4.025	Cinnamic	1.20 mM	0.21425	0.135059
4.025	Cinnamic	2.40 mM	0.10675	0.0209344
4.025	Coumaric	0 mM	0.1735	0.0245289
4.025	Coumaric	0.30 mM	0.232	0.0171464
4.025	Coumaric	0.60 mM	0.13775	0.0057373
4.025	Coumaric	1.20 mM	0.12075	0.0500425
4.025	Coumaric	2.40 mM	0.101	0.00966092
4.025	Ferulic	0 mM	0.16925	0.17135
4.025	Ferulic	0.30 mM	0.1885	0.0136015
4.025	Ferulic	0.60 mM	0.185	0.0277489
4.025	Ferulic	1.20 mM	0.08075	0.0139613
4.025	Ferulic	2.40 mM	0.08475	0.00991211
4.525	Caffeic	0 mM	0.178	0.176865
4.525	Caffeic	0.30 mM	0.2415	0.0309462
4.525	Caffeic	0.60 mM	0.117	0.0288906
4.525	Caffeic	1.20 mM	0.0785	0.00532291
4.525	Caffeic	2.40 mM	0.0855	0.0161348
4.525	Cinnamic	0 mM	0.178	0.176865
4.525	Cinnamic	0.30 mM	0.12975	0.0169975
4.525	Cinnamic	0.60 mM	0.09725	0.0188038
4.525	Cinnamic	1.20 mM	0.22525	0.131396
4.525	Cinnamic	2.40 mM	0.106	0.0202155
4.525	Coumaric	0 mM	0.19475	0.0269614
4.525	Coumaric	0.30 mM	0.24025	0.0189627
4.525	Coumaric	0.60 mM	0.1485	0.00714143
4.525	Coumaric	1.20 mM	0.128	0.0514393
4.525	Coumaric	2.40 mM	0.101	0.0134412
4.525	Ferulic	0 mM	0.178	0.176865
4.525	Ferulic	0.30 mM	0.20125	0.0135984
4.525	Ferulic	0.60 mM	0.1965	0.0271109
4.525	Ferulic	1.20 mM	0.0865	0.0113578
4.525	Ferulic	2.40 mM	0.08775	0.00660177
5.025	Caffeic	0 mM	0.2045	0.187783
5.025	Caffeic	0.30 mM	0.26375	0.0390331
5.025	Caffeic	0.60 mM	0.1345	0.0283373
5.025	Caffeic	1.20 mM	0.0935	0.00519615
5.025	Caffeic	2.40 mM	0.0995	0.0176352
5.025	Cinnamic	0 mM	0.2045	0.187783
5.025	Cinnamic	0.30 mM	0.1425	0.0157797
5.025	Cinnamic	0.60 mM	0.1075	0.0176918
5.025	Cinnamic	1.20 mM	0.233	0.124056
5.025	Cinnamic	2.40 mM	0.11375	0.0221566
5.025	Coumaric	0 mM	0.23075	0.0250915
5.025	Coumaric	0.30 mM	0.25675	0.0172699
5.025	Coumaric	0.60 mM	0.16675	0.0135739
5.025	Coumaric	1.20 mM	0.14625	0.0524238
5.025	Coumaric	2.40 mM	0.1225	0.0145717
5.025	Ferulic	0 mM	0.2045	0.187783
5.025	Ferulic	0.30 mM	0.214	0.0106145
5.025	Ferulic	0.60 mM	0.2185	0.0238956
5.025	Ferulic	1.20 mM	0.10625	0.0106262
5.025	Ferulic	2.40 mM	0.10675	0.0075
5.52917	Caffeic	0 mM	0.213	0.185665
5.52917	Caffeic	0.30 mM	0.2805	0.0361248
5.52917	Caffeic	0.60 mM	0.14475	0.0272198
5.52917	Caffeic	1.20 mM	0.1025	0.00597216
5.52917	Caffeic	2.40 mM	0.11075	0.0225
5.52917	Cinnamic	0 mM	0.213	0.185665
5.52917	Cinnamic	0.30 mM	0.1555	0.0151548
5.52917	Cinnamic	0.60 mM	0.1155	0.0190526
5.52917	Cinnamic	1.20 mM	0.24025	0.127309
5.52917	Cinnamic	2.40 mM	0.1115	0.0217639
5.52917	Coumaric	0 mM	0.25625	0.023372
5.52917	Coumaric	0.30 mM	0.27675	0.0195342
5.52917	Coumaric	0.60 mM	0.184	0.0111654
5.52917	Coumaric	1.20 mM	0.16425	0.0537486
5.52917	Coumaric	2.40 mM	0.127	0.0103923
5.52917	Ferulic	0 mM	0.213	0.185665
5.52917	Ferulic	0.30 mM	0.2305	0.010083
5.52917	Ferulic	0.60 mM	0.23225	0.0301814
5.52917	Ferulic	1.20 mM	0.1085	0.0126623
5.52917	Ferulic	2.40 mM	0.11975	0.0102429
6.025	Caffeic	0 mM	0.22725	0.174028
6.025	Caffeic	0.30 mM	0.29625	0.0397607
6.025	Caffeic	0.60 mM	0.161	0.0238467
6.025	Caffeic	1.20 mM	0.11625	0.00974252
6.025	Caffeic	2.40 mM	0.11425	0.0174428
6.025	Cinnamic	0 mM	0.22725	0.174028
6.025	Cinnamic	0.30 mM	0.16375	0.0168003
6.025	Cinnamic	0.60 mM	0.11325	0.0164393
6.025	Cinnamic	1.20 mM	0.255	0.132939
6.025	Cinnamic	2.40 mM	0.11225	0.0159034
6.025	Coumaric	0 mM	0.26875	0.0220964
6.025	Coumaric	0.30 mM	0.28775	0.0187328
6.025	Coumaric	0.60 mM	0.194	0.00840635
6.025	Coumaric	1.20 mM	0.16	0.0463105
6.025	Coumaric	2.40 mM	0.13775	0.012339
6.025	Ferulic	0 mM	0.22725	0.174028
6.025	Ferulic	0.30 mM	0.239	0.0154488
6.025	Ferulic	0.60 mM	0.24525	0.0242264
6.025	Ferulic	1.20 mM	0.11925	0.0110868
6.025	Ferulic	2.40 mM	0.1275	0.00888819
6.525	Caffeic	0 mM	0.241	0.175884
6.525	Caffeic	0.30 mM	0.31575	0.0374555
6.525	Caffeic	0.60 mM	0.1705	0.0204858
6.525	Caffeic	1.20 mM	0.12525	0.0108128
6.525	Caffeic	2.40 mM	0.1305	0.0201742
6.525	Cinnamic	0 mM	0.241	0.175884
6.525	Cinnamic	0.30 mM	0.16925	0.015756
6.525	Cinnamic	0.60 mM	0.12525	0.0135984
6.525	Cinnamic	1.20 mM	0.26575	0.134634
6.525	Cinnamic	2.40 mM	0.111	0.0193907
6.525	Coumaric	0 mM	0.296	0.0315278
6.525	Coumaric	0.30 mM	0.30925	0.0209821
6.525	Coumaric	0.60 mM	0.21475	0.0161735
6.525	Coumaric	1.20 mM	0.17575	0.049196
6.525	Coumaric	2.40 mM	0.14675	0.0137689
6.525	Ferulic	0 mM	0.241	0.175884
6.525	Ferulic	0.30 mM	0.253	0.0141185
6.525	Ferulic	0.60 mM	0.26325	0.0285234
6.525	Ferulic	1.20 mM	0.1225	0.00939858
6.525	Ferulic	2.40 mM	0.14775	0.00865544
7.025	Caffeic	0 mM	0.27775	0.184646
7.025	Caffeic	0.30 mM	0.3535	0.0416373
7.025	Caffeic	0.60 mM	0.197	0.0296985
7.025	Caffeic	1.20 mM	0.14375	0.00910586
7.025	Caffeic	2.40 mM	0.158	0.0268452
7.025	Cinnamic	0 mM	0.27775	0.184646
7.025	Cinnamic	0.30 mM	0.1975	0.0191224
7.025	Cinnamic	0.60 mM	0.1465	0.0242006
7.025	Cinnamic	1.20 mM	0.28275	0.127128
7.025	Cinnamic	2.40 mM	0.12525	0.0251711
7.025	Coumaric	0 mM	0.32075	0.0289756
7.025	Coumaric	0.30 mM	0.33675	0.0176706
7.025	Coumaric	0.60 mM	0.24425	0.00732006
7.025	Coumaric	1.20 mM	0.203	0.0528205
7.025	Coumaric	2.40 mM	0.16925	0.00910586
7.025	Ferulic	0 mM	0.27775	0.184646
7.025	Ferulic	0.30 mM	0.285	0.0119164
7.025	Ferulic	0.60 mM	0.30375	0.0278732
7.025	Ferulic	1.20 mM	0.1465	0.0170196
7.025	Ferulic	2.40 mM	0.17075	0.00970824
7.525	Caffeic	0 mM	0.30975	0.179281
7.525	Caffeic	0.30 mM	0.379	0.0379385
7.525	Caffeic	0.60 mM	0.22025	0.0285
7.525	Caffeic	1.20 mM	0.16925	0.0085
7.525	Caffeic	2.40 mM	0.17725	0.0226477
7.525	Cinnamic	0 mM	0.30975	0.179281
7.525	Cinnamic	0.30 mM	0.2115	0.0141067
7.525	Cinnamic	0.60 mM	0.154	0.0144453
7.525	Cinnamic	1.20 mM	0.3005	0.126727
7.525	Cinnamic	2.40 mM	0.12325	0.0202217
7.525	Coumaric	0 mM	0.331	0.0253772
7.525	Coumaric	0.30 mM	0.36575	0.015756
7.525	Coumaric	0.60 mM	0.26825	0.0126853
7.525	Coumaric	1.20 mM	0.20975	0.0490535
7.525	Coumaric	2.40 mM	0.187	0.0108012
7.525	Ferulic	0 mM	0.30975	0.179281
7.525	Ferulic	0.30 mM	0.29775	0.011644
7.525	Ferulic	0.60 mM	0.31725	0.0296015
7.525	Ferulic	1.20 mM	0.17175	0.0147733
7.525	Ferulic	2.40 mM	0.1885	0.0136748
8.025	Caffeic	0 mM	0.33475	0.176874
8.025	Caffeic	0.30 mM	0.4065	0.0310859
8.025	Caffeic	0.60 mM	0.25275	0.0311167
8.025	Caffeic	1.20 mM	0.19875	0.00754431
8.025	Caffeic	2.40 mM	0.20575	0.0248914
8.025	Cinnamic	0 mM	0.33475	0.176874
8.025	Cinnamic	0.30 mM	0.23075	0.016419
8.025	Cinnamic	0.60 mM	0.1625	0.0200915
8.025	Cinnamic	1.20 mM	0.32875	0.128611
8.025	Cinnamic	2.40 mM	0.12075	0.0219905
8.025	Coumaric	0 mM	0.37475	0.0298482
8.025	Coumaric	0.30 mM	0.39625	0.0138654
8.025	Coumaric	0.60 mM	0.29875	0.0107199
8.025	Coumaric	1.20 mM	0.22625	0.0500358
8.025	Coumaric	2.40 mM	0.20975	0.0107199
8.025	Ferulic	0 mM	0.33475	0.176874
8.025	Ferulic	0.30 mM	0.31725	0.0078475
8.025	Ferulic	0.60 mM	0.33825	0.0306309
8.025	Ferulic	1.20 mM	0.186	0.00948683
8.025	Ferulic	2.40 mM	0.2095	0.009
8.525	Caffeic	0 mM	0.36675	0.178384
8.525	Caffeic	0.30 mM	0.44875	0.0306852
8.525	Caffeic	0.60 mM	0.29175	0.0253821
8.525	Caffeic	1.20 mM	0.225	0.0131149
8.525	Caffeic	2.40 mM	0.23325	0.0269243
8.525	Cinnamic	0 mM	0.36675	0.178384
8.525	Cinnamic	0.30 mM	0.2685	0.0153731
8.525	Cinnamic	0.60 mM	0.19475	0.0157982
8.525	Cinnamic	1.20 mM	0.34425	0.126186
8.525	Cinnamic	2.40 mM	0.13	0.0187794
8.525	Coumaric	0 mM	0.437	0.0321766
8.525	Coumaric	0.30 mM	0.44475	0.0111467
8.525	Coumaric	0.60 mM	0.33775	0.0147733
8.525	Coumaric	1.20 mM	0.263	0.0501265
8.525	Coumaric	2.40 mM	0.24225	0.00899537
8.525	Ferulic	0 mM	0.36675	0.178384
8.525	Ferulic	0.30 mM	0.367	0.00583095
8.525	Ferulic	0.60 mM	0.382	0.0301662
8.525	Ferulic	1.20 mM	0.22275	0.0124197
8.525	Ferulic	2.40 mM	0.239	0.0150997
9.025	Caffeic	0 mM	0.38475	0.166436
9.025	Caffeic	0.30 mM	0.47075	0.0336588
9.025	Caffeic	0.60 mM	0.315	0.024454
9.025	Caffeic	1.20 mM	0.25825	0.0102429
9.025	Caffeic	2.40 mM	0.262	0.0255473
9.025	Cinnamic	0 mM	0.38475	0.166436
9.025	Cinnamic	0.30 mM	0.2905	0.0201412
9.025	Cinnamic	0.60 mM	0.21225	0.014975
9.025	Cinnamic	1.20 mM	0.367	0.13053
9.025	Cinnamic	2.40 mM	0.135	0.0194251
9.025	Coumaric	0 mM	0.48475	0.0342284
9.025	Coumaric	0.30 mM	0.46975	0.0141745
9.025	Coumaric	0.60 mM	0.366	0.00848528
9.025	Coumaric	1.20 mM	0.28675	0.0498489
9.025	Coumaric	2.40 mM	0.268	0.0128323
9.025	Ferulic	0 mM	0.38475	0.166436
9.025	Ferulic	0.30 mM	0.39775	0.0124466
9.025	Ferulic	0.60 mM	0.40475	0.0305437
9.025	Ferulic	1.20 mM	0.24775	0.00655108
9.025	Ferulic	2.40 mM	0.26575	0.0149972
9.525	Caffeic	0 mM	0.40475	0.163942
9.525	Caffeic	0.30 mM	0.50575	0.0372503
9.525	Caffeic	0.60 mM	0.34825	0.0251976
9.525	Caffeic	1.20 mM	0.28025	0.012659
9.525	Caffeic	2.40 mM	0.27875	0.0233149
9.525	Cinnamic	0 mM	0.40475	0.163942
9.525	Cinnamic	0.30 mM	0.324	0.0199833
9.525	Cinnamic	0.60 mM	0.23675	0.0132256
9.525	Cinnamic	1.20 mM	0.3765	0.137488
9.525	Cinnamic	2.40 mM	0.13625	0.0254214
9.525	Coumaric	0 mM	0.5445	0.0339853
9.525	Coumaric	0.30 mM	0.4985	0.0177482
9.525	Coumaric	0.60 mM	0.3835	0.00881287
9.525	Coumaric	1.20 mM	0.30575	0.0473031
9.525	Coumaric	2.40 mM	0.2955	0.0148885
9.525	Ferulic	0 mM	0.40475	0.163942
9.525	Ferulic	0.30 mM	0.43175	0.0136961
9.525	Ferulic	0.60 mM	0.43125	0.0312237
9.525	Ferulic	1.20 mM	0.2705	0.0138203
9.525	Ferulic	2.40 mM	0.2825	0.0114746
10.025	Caffeic	0 mM	0.45125	0.188401
10.025	Caffeic	0.30 mM	0.5555	0.0545313
10.025	Caffeic	0.60 mM	0.3855	0.0296479
10.025	Caffeic	1.20 mM	0.32425	0.0142683
10.025	Caffeic	2.40 mM	0.33375	0.0306852
10.025	Cinnamic	0 mM	0.45125	0.188401
10.025	Cinnamic	0.30 mM	0.35975	0.0180069
10.025	Cinnamic	0.60 mM	0.27125	0.014523
10.025	Cinnamic	1.20 mM	0.41375	0.118624
10.025	Cinnamic	2.40 mM	0.148	0.019799
10.025	Coumaric	0 mM	0.64	0.0414809
10.025	Coumaric	0.30 mM	0.564	0.0148997
10.025	Coumaric	0.60 mM	0.42975	0.00826136
10.025	Coumaric	1.20 mM	0.3625	0.054757
10.025	Coumaric	2.40 mM	0.3325	0.0125033
10.025	Ferulic	0 mM	0.45125	0.188401
10.025	Ferulic	0.30 mM	0.467	0.0108934
10.025	Ferulic	0.60 mM	0.49025	0.036225
10.025	Ferulic	1.20 mM	0.30375	0.00846069
10.025	Ferulic	2.40 mM	0.3255	0.0120139
10.525	Caffeic	0 mM	0.47125	0.172724
10.525	Caffeic	0.30 mM	0.59325	0.0466431
10.525	Caffeic	0.60 mM	0.4095	0.035426
10.525	Caffeic	1.20 mM	0.3445	0.0110303
10.525	Caffeic	2.40 mM	0.3515	0.0305123
10.525	Cinnamic	0 mM	0.47125	0.172724
10.525	Cinnamic	0.30 mM	0.3825	0.0193305
10.525	Cinnamic	0.60 mM	0.29075	0.0138414
10.525	Cinnamic	1.20 mM	0.42275	0.123254
10.525	Cinnamic	2.40 mM	0.14725	0.0193972
10.525	Coumaric	0 mM	0.71825	0.0374466
10.525	Coumaric	0.30 mM	0.617	0.0197146
10.525	Coumaric	0.60 mM	0.4505	0.0043589
10.525	Coumaric	1.20 mM	0.37425	0.0501822
10.525	Coumaric	2.40 mM	0.349	0.0113431
10.525	Ferulic	0 mM	0.47125	0.172724
10.525	Ferulic	0.30 mM	0.4825	0.0157586
10.525	Ferulic	0.60 mM	0.51325	0.0361513
10.525	Ferulic	1.20 mM	0.32925	0.0132256
10.525	Ferulic	2.40 mM	0.34725	0.00906918
11.025	Caffeic	0 mM	0.535	0.187743
11.025	Caffeic	0.30 mM	0.66275	0.0610649
11.025	Caffeic	0.60 mM	0.4555	0.0373497
11.025	Caffeic	1.20 mM	0.3725	0.0131783
11.025	Caffeic	2.40 mM	0.389	0.0361386
11.025	Cinnamic	0 mM	0.535	0.187743
11.025	Cinnamic	0.30 mM	0.4115	0.0176163
11.025	Cinnamic	0.60 mM	0.32925	0.0120104
11.025	Cinnamic	1.20 mM	0.44225	0.116024
11.025	Cinnamic	2.40 mM	0.1675	0.0165831
11.025	Coumaric	0 mM	0.78675	0.0361513
11.025	Coumaric	0.30 mM	0.6935	0.0146173
11.025	Coumaric	0.60 mM	0.50525	0.0057373
11.025	Coumaric	1.20 mM	0.41125	0.0574246
11.025	Coumaric	2.40 mM	0.38475	0.0155858
11.025	Ferulic	0 mM	0.535	0.187743
11.025	Ferulic	0.30 mM	0.53575	0.0124466
11.025	Ferulic	0.60 mM	0.576	0.0394715
11.025	Ferulic	1.20 mM	0.3605	0.0103441
11.025	Ferulic	2.40 mM	0.377	0.00702377
11.525	Caffeic	0 mM	0.60675	0.186484
11.525	Caffeic	0.30 mM	0.72425	0.0860402
11.525	Caffeic	0.60 mM	0.51525	0.0371068
11.525	Caffeic	1.20 mM	0.41575	0.0130735
11.525	Caffeic	2.40 mM	0.433	0.0339804
11.525	Cinnamic	0 mM	0.60675	0.186484
11.525	Cinnamic	0.30 mM	0.4355	0.0131783
11.525	Cinnamic	0.60 mM	0.34125	0.0125532
11.525	Cinnamic	1.20 mM	0.46375	0.110068
11.525	Cinnamic	2.40 mM	0.17275	0.0224704
11.525	Coumaric	0 mM	0.853	0.0268204
11.525	Coumaric	0.30 mM	0.772	0.0173781
11.525	Coumaric	0.60 mM	0.574	0.0094163
11.525	Coumaric	1.20 mM	0.44775	0.0537238
11.525	Coumaric	2.40 mM	0.41625	0.00946485
11.525	Ferulic	0 mM	0.60675	0.186484
11.525	Ferulic	0.30 mM	0.59525	0.0191377
11.525	Ferulic	0.60 mM	0.6455	0.0523991
11.525	Ferulic	1.20 mM	0.38925	0.0102429
11.525	Ferulic	2.40 mM	0.41225	0.00928709
12.025	Caffeic	0 mM	0.66725	0.191455
12.025	Caffeic	0.30 mM	0.7965	0.0847958
12.025	Caffeic	0.60 mM	0.581	0.0377448
12.025	Caffeic	1.20 mM	0.46525	0.0161323
12.025	Caffeic	2.40 mM	0.48	0.0391493
12.025	Cinnamic	0 mM	0.66725	0.191455
12.025	Cinnamic	0.30 mM	0.4615	0.0177106
12.025	Cinnamic	0.60 mM	0.35425	0.0147281
12.025	Cinnamic	1.20 mM	0.488	0.112963
12.025	Cinnamic	2.40 mM	0.17775	0.0149304
12.025	Coumaric	0 mM	0.8905	0.030654
12.025	Coumaric	0.30 mM	0.866	0.01927
12.025	Coumaric	0.60 mM	0.63575	0.00629153
12.025	Coumaric	1.20 mM	0.48775	0.057256
12.025	Coumaric	2.40 mM	0.46375	0.0132508
12.025	Ferulic	0 mM	0.66725	0.191455
12.025	Ferulic	0.30 mM	0.65975	0.0181728
12.025	Ferulic	0.60 mM	0.71675	0.0465859
12.025	Ferulic	1.20 mM	0.42875	0.0154569
12.025	Ferulic	2.40 mM	0.45325	0.0169189
12.525	Caffeic	0 mM	0.7345	0.200743
12.525	Caffeic	0.30 mM	0.88625	0.0829593
12.525	Caffeic	0.60 mM	0.647	0.0392683
12.525	Caffeic	1.20 mM	0.53025	0.015327
12.525	Caffeic	2.40 mM	0.54625	0.0430223
12.525	Cinnamic	0 mM	0.7345	0.200743
12.525	Cinnamic	0.30 mM	0.50075	0.0182825
12.525	Cinnamic	0.60 mM	0.37975	0.0109049
12.525	Cinnamic	1.20 mM	0.51975	0.109015
12.525	Cinnamic	2.40 mM	0.195	0.0198494
12.525	Coumaric	0 mM	1.04225	0.0386642
12.525	Coumaric	0.30 mM	0.9575	0.0491359
12.525	Coumaric	0.60 mM	0.70825	0.0102103
12.525	Coumaric	1.20 mM	0.53925	0.0645258
12.525	Coumaric	2.40 mM	0.51875	0.0119826
12.525	Ferulic	0 mM	0.7345	0.200743
12.525	Ferulic	0.30 mM	0.72225	0.0171148
12.525	Ferulic	0.60 mM	0.7895	0.0518106
12.525	Ferulic	1.20 mM	0.48325	0.0134505
12.525	Ferulic	2.40 mM	0.50825	0.0148183
13.025	Caffeic	0 mM	0.7995	0.20451
13.025	Caffeic	0.30 mM	0.9685	0.0691207
13.025	Caffeic	0.60 mM	0.72475	0.0381346
13.025	Caffeic	1.20 mM	0.60225	0.0156711
13.025	Caffeic	2.40 mM	0.62325	0.0410802
13.025	Cinnamic	0 mM	0.7995	0.20451
13.025	Cinnamic	0.30 mM	0.549	0.0180555
13.025	Cinnamic	0.60 mM	0.4035	0.0151548
13.025	Cinnamic	1.20 mM	0.5585	0.105523
13.025	Cinnamic	2.40 mM	0.1995	0.0191224
13.025	Coumaric	0 mM	1.31875	0.042594
13.025	Coumaric	0.30 mM	1.032	0.0672557
13.025	Coumaric	0.60 mM	0.78425	0.0100789
13.025	Coumaric	1.20 mM	0.60775	0.0626864
13.025	Coumaric	2.40 mM	0.57675	0.00485627
13.025	Ferulic	0 mM	0.7995	0.20451
13.025	Ferulic	0.30 mM	0.803	0.0205913
13.025	Ferulic	0.60 mM	0.86975	0.0538416
13.025	Ferulic	1.20 mM	0.5585	0.013772
13.025	Ferulic	2.40 mM	0.58475	0.0189275
13.525	Caffeic	0 mM	0.86025	0.204038
13.525	Caffeic	0.30 mM	1.082	0.0655337
13.525	Caffeic	0.60 mM	0.795	0.0407513
13.525	Caffeic	1.20 mM	0.67925	0.0132256
13.525	Caffeic	2.40 mM	0.699	0.0412876
13.525	Cinnamic	0 mM	0.86025	0.204038
13.525	Cinnamic	0.30 mM	0.5955	0.0199583
13.525	Cinnamic	0.60 mM	0.43725	0.0156072
13.525	Cinnamic	1.20 mM	0.59175	0.108938
13.525	Cinnamic	2.40 mM	0.22275	0.0158193
13.525	Coumaric	0 mM	1.66475	0.0477589
13.525	Coumaric	0.30 mM	1.11375	0.106725
13.525	Coumaric	0.60 mM	0.85	0.0163299
13.525	Coumaric	1.20 mM	0.68525	0.0659615
13.525	Coumaric	2.40 mM	0.6355	0.00834666
13.525	Ferulic	0 mM	0.86025	0.204038
13.525	Ferulic	0.30 mM	0.87875	0.0203367
13.525	Ferulic	0.60 mM	0.9385	0.0645884
13.525	Ferulic	1.20 mM	0.63525	0.0213288
13.525	Ferulic	2.40 mM	0.6585	0.0174642
14.025	Caffeic	0 mM	0.93675	0.21295
14.025	Caffeic	0.30 mM	1.16225	0.0645413
14.025	Caffeic	0.60 mM	0.869	0.0559345
14.025	Caffeic	1.20 mM	0.7455	0.0202073
14.025	Caffeic	2.40 mM	0.81275	0.127034
14.025	Cinnamic	0 mM	0.93675	0.21295
14.025	Cinnamic	0.30 mM	0.64	0.0212446
14.025	Cinnamic	0.60 mM	0.47775	0.0141745
14.025	Cinnamic	1.20 mM	0.63075	0.106993
14.025	Cinnamic	2.40 mM	0.23475	0.0106262
14.025	Coumaric	0 mM	2.0965	0.0557165
14.025	Coumaric	0.30 mM	1.239	0.111448
14.025	Coumaric	0.60 mM	0.961	0.0125698
14.025	Coumaric	1.20 mM	0.7525	0.0638984
14.025	Coumaric	2.40 mM	0.6805	0.00818535
14.025	Ferulic	0 mM	0.93675	0.21295
14.025	Ferulic	0.30 mM	0.92725	0.0215465
14.025	Ferulic	0.60 mM	1.049	0.0557674
14.025	Ferulic	1.20 mM	0.72325	0.0366822
14.025	Ferulic	2.40 mM	0.734	0.0127279
14.525	Caffeic	0 mM	1.03475	0.225272
14.525	Caffeic	0.30 mM	1.32125	0.0766306
14.525	Caffeic	0.60 mM	0.98475	0.0684026
14.525	Caffeic	1.20 mM	0.8225	0.0339951
14.525	Caffeic	2.40 mM	0.903	0.154162
14.525	Cinnamic	0 mM	1.03475	0.225272
14.525	Cinnamic	0.30 mM	0.6955	0.0181567
14.525	Cinnamic	0.60 mM	0.5205	0.0208567
14.525	Cinnamic	1.20 mM	0.66825	0.102536
14.525	Cinnamic	2.40 mM	0.2465	0.015
14.525	Coumaric	0 mM	2.66175	0.0768348
14.525	Coumaric	0.30 mM	1.4555	0.125768
14.525	Coumaric	0.60 mM	1.0525	0.0101489
14.525	Coumaric	1.20 mM	0.81575	0.0660927
14.525	Coumaric	2.40 mM	0.715	0.00938083
14.525	Ferulic	0 mM	1.03475	0.225272
14.525	Ferulic	0.30 mM	1.06825	0.021945
14.525	Ferulic	0.60 mM	1.168	0.071447
14.525	Ferulic	1.20 mM	0.79525	0.0507633
14.525	Ferulic	2.40 mM	0.80725	0.007932
15.025	Caffeic	0 mM	1.194	0.231201
15.025	Caffeic	0.30 mM	1.515	0.0962324
15.025	Caffeic	0.60 mM	1.12475	0.0844842
15.025	Caffeic	1.20 mM	0.91425	0.0531813
15.025	Caffeic	2.40 mM	1.038	0.188941
15.025	Cinnamic	0 mM	1.194	0.231201
15.025	Cinnamic	0.30 mM	0.7505	0.0193305
15.025	Cinnamic	0.60 mM	0.55375	0.0163987
15.025	Cinnamic	1.20 mM	0.69775	0.111521
15.025	Cinnamic	2.40 mM	0.25925	0.0152179
15.025	Coumaric	0 mM	3.3545	0.0972163
15.025	Coumaric	0.30 mM	1.74575	0.16433
15.025	Coumaric	0.60 mM	1.20275	0.0125266
15.025	Coumaric	1.20 mM	0.86925	0.0750305
15.025	Coumaric	2.40 mM	0.8225	0.0117047
15.025	Ferulic	0 mM	1.194	0.231201
15.025	Ferulic	0.30 mM	1.1545	0.0231301
15.025	Ferulic	0.60 mM	1.346	0.0786427
15.025	Ferulic	1.20 mM	0.87775	0.0880393
15.025	Ferulic	2.40 mM	0.87325	0.0107199
15.525	Caffeic	0 mM	1.38325	0.217903
15.525	Caffeic	0.30 mM	1.77575	0.129965
15.525	Caffeic	0.60 mM	1.31325	0.112343
15.525	Caffeic	1.20 mM	1.06875	0.0869919
15.525	Caffeic	2.40 mM	1.21725	0.233171
15.525	Cinnamic	0 mM	1.38325	0.217903
15.525	Cinnamic	0.30 mM	0.794	0.0255865
15.525	Cinnamic	0.60 mM	0.5825	0.0138684
15.525	Cinnamic	1.20 mM	0.722	0.126188
15.525	Cinnamic	2.40 mM	0.26825	0.0127115
15.525	Coumaric	0 mM	4.2335	0.139806
15.525	Coumaric	0.30 mM	2.09425	0.214435
15.525	Coumaric	0.60 mM	1.39675	0.0205649
15.525	Coumaric	1.20 mM	0.9845	0.065307
15.525	Coumaric	2.40 mM	0.87825	0.0196023
15.525	Ferulic	0 mM	1.38325	0.217903
15.525	Ferulic	0.30 mM	1.29175	0.0309987
15.525	Ferulic	0.60 mM	1.556	0.0978911
15.525	Ferulic	1.20 mM	0.9835	0.117693
15.525	Ferulic	2.40 mM	0.97425	0.0488424
16.025	Caffeic	0 mM	1.697	0.242389
16.025	Caffeic	0.30 mM	2.12775	0.139908
16.025	Caffeic	0.60 mM	1.595	0.140312
16.025	Caffeic	1.20 mM	1.308	0.113217
16.025	Caffeic	2.40 mM	1.4865	0.282565
16.025	Cinnamic	0 mM	1.697	0.242389
16.025	Cinnamic	0.30 mM	0.88625	0.0229982
16.025	Cinnamic	0.60 mM	0.64875	0.0206297
16.025	Cinnamic	1.20 mM	0.7585	0.112577
16.025	Cinnamic	2.40 mM	0.28125	0.0155644
16.025	Coumaric	0 mM	5.36675	0.169785
16.025	Coumaric	0.30 mM	2.585	0.295246
16.025	Coumaric	0.60 mM	1.67475	0.0222767
16.025	Coumaric	1.20 mM	1.14925	0.0697442
16.025	Coumaric	2.40 mM	1.017	0.0248059
16.025	Ferulic	0 mM	1.697	0.242389
16.025	Ferulic	0.30 mM	1.51375	0.0393224
16.025	Ferulic	0.60 mM	1.866	0.126833
16.025	Ferulic	1.20 mM	1.1755	0.172032
16.025	Ferulic	2.40 mM	1.14925	0.0606046
16.525	Caffeic	0 mM	2.0435	0.248302
16.525	Caffeic	0.30 mM	2.50975	0.162574
16.525	Caffeic	0.60 mM	1.9095	0.183038
16.525	Caffeic	1.20 mM	1.5855	0.145122
16.525	Caffeic	2.40 mM	1.7845	0.309596
16.525	Cinnamic	0 mM	2.0435	0.248302
16.525	Cinnamic	0.30 mM	0.97275	0.0324692
16.525	Cinnamic	0.60 mM	0.6845	0.02284
16.525	Cinnamic	1.20 mM	0.79525	0.122446
16.525	Cinnamic	2.40 mM	0.30075	0.0111467
16.525	Coumaric	0 mM	6.6145	0.222619
16.525	Coumaric	0.30 mM	3.1345	0.316603
16.525	Coumaric	0.60 mM	2.0035	0.02738
16.525	Coumaric	1.20 mM	1.32325	0.0757996
16.525	Coumaric	2.40 mM	1.1665	0.0333117
16.525	Ferulic	0 mM	2.0435	0.248302
16.525	Ferulic	0.30 mM	1.779	0.0484355
16.525	Ferulic	0.60 mM	2.203	0.156969
16.525	Ferulic	1.20 mM	1.44275	0.211506
16.525	Ferulic	2.40 mM	1.2995	0.0776681
17.025	Caffeic	0 mM	2.47925	0.275544
17.025	Caffeic	0.30 mM	2.99075	0.185663
17.025	Caffeic	0.60 mM	2.3175	0.224252
17.025	Caffeic	1.20 mM	1.93175	0.191052
17.025	Caffeic	2.40 mM	2.13375	0.334837
17.025	Cinnamic	0 mM	2.47925	0.275544
17.025	Cinnamic	0.30 mM	1.08175	0.035453
17.025	Cinnamic	0.60 mM	0.737	0.0247925
17.025	Cinnamic	1.20 mM	0.8405	0.138635
17.025	Cinnamic	2.40 mM	0.30225	0.00801561
17.025	Coumaric	0 mM	7.986	0.310061
17.025	Coumaric	0.30 mM	3.86575	0.381056
17.025	Coumaric	0.60 mM	2.40925	0.0344226
17.025	Coumaric	1.20 mM	1.53775	0.0754868
17.025	Coumaric	2.40 mM	1.3535	0.0421861
17.025	Ferulic	0 mM	2.47925	0.275544
17.025	Ferulic	0.30 mM	2.0995	0.0546596
17.025	Ferulic	0.60 mM	2.6195	0.203772
17.025	Ferulic	1.20 mM	1.7525	0.27416
17.025	Ferulic	2.40 mM	1.44725	0.0954337
17.525	Caffeic	0 mM	3.04	0.316414
17.525	Caffeic	0.30 mM	3.6345	0.273392
17.525	Caffeic	0.60 mM	2.8135	0.277854
17.525	Caffeic	1.20 mM	2.3635	0.24438
17.525	Caffeic	2.40 mM	2.604	0.393318
17.525	Cinnamic	0 mM	3.04	0.316414
17.525	Cinnamic	0.30 mM	1.2145	0.0408044
17.525	Cinnamic	0.60 mM	0.79675	0.0262345
17.525	Cinnamic	1.20 mM	0.90975	0.140386
17.525	Cinnamic	2.40 mM	0.31675	0.0110868
17.525	Coumaric	0 mM	9.53725	0.40121
17.525	Coumaric	0.30 mM	4.7895	0.492897
17.525	Coumaric	0.60 mM	2.9275	0.0483218
17.525	Coumaric	1.20 mM	1.798	0.0878673
17.525	Coumaric	2.40 mM	1.59575	0.0610321
17.525	Ferulic	0 mM	3.04	0.316414
17.525	Ferulic	0.30 mM	2.49075	0.0766002
17.525	Ferulic	0.60 mM	3.11625	0.244943
17.525	Ferulic	1.20 mM	2.10825	0.328572
17.525	Ferulic	2.40 mM	1.6065	0.109205
18.025	Caffeic	0 mM	3.714	0.326723
18.025	Caffeic	0.30 mM	4.349	0.352124
18.025	Caffeic	0.60 mM	3.386	0.344388
18.025	Caffeic	1.20 mM	2.852	0.292855
18.025	Caffeic	2.40 mM	3.1015	0.428095
18.025	Cinnamic	0 mM	3.714	0.326723
18.025	Cinnamic	0.30 mM	1.382	0.0518909
18.025	Cinnamic	0.60 mM	0.84625	0.0315529
18.025	Cinnamic	1.20 mM	0.99225	0.15019
18.025	Cinnamic	2.40 mM	0.319	0.00424264
18.025	Coumaric	0 mM	10.8483	0.556493
18.025	Coumaric	0.30 mM	5.80275	0.568981
18.025	Coumaric	0.60 mM	3.53175	0.0579216
18.025	Coumaric	1.20 mM	2.07575	0.0966346
18.025	Coumaric	2.40 mM	1.85325	0.0882284
18.025	Ferulic	0 mM	3.714	0.326723
18.025	Ferulic	0.30 mM	2.941	0.0947136
18.025	Ferulic	0.60 mM	3.68	0.299525
18.025	Ferulic	1.20 mM	2.45925	0.380886
18.025	Ferulic	2.40 mM	1.72525	0.118199
18.525	Caffeic	0 mM	4.57	0.380218
18.525	Caffeic	0.30 mM	5.1945	0.395323
18.525	Caffeic	0.60 mM	4.11325	0.394744
18.525	Caffeic	1.20 mM	3.5185	0.340907
18.525	Caffeic	2.40 mM	3.7065	0.486836
18.525	Cinnamic	0 mM	4.57	0.380218
18.525	Cinnamic	0.30 mM	1.6475	0.0752795
18.525	Cinnamic	0.60 mM	0.95425	0.050829
18.525	Cinnamic	1.20 mM	1.081	0.141558
18.525	Cinnamic	2.40 mM	0.3445	0.00556776
18.525	Coumaric	0 mM	12.0772	0.589515
18.525	Coumaric	0.30 mM	6.98275	0.63963
18.525	Coumaric	0.60 mM	4.30725	0.0631262
18.525	Coumaric	1.20 mM	2.448	0.110734
18.525	Coumaric	2.40 mM	2.2245	0.11248
18.525	Ferulic	0 mM	4.57	0.380218
18.525	Ferulic	0.30 mM	3.53125	0.111933
18.525	Ferulic	0.60 mM	4.365	0.329464
18.525	Ferulic	1.20 mM	2.8895	0.434156
18.525	Ferulic	2.40 mM	1.88325	0.134607
19.025	Caffeic	0 mM	5.474	0.407665
19.025	Caffeic	0.30 mM	6.10425	0.452047
19.025	Caffeic	0.60 mM	4.892	0.433869
19.025	Caffeic	1.20 mM	4.22125	0.354443
19.025	Caffeic	2.40 mM	4.2315	0.540509
19.025	Cinnamic	0 mM	5.474	0.407665
19.025	Cinnamic	0.30 mM	1.89725	0.092399
19.025	Cinnamic	0.60 mM	1.07775	0.0615217
19.025	Cinnamic	1.20 mM	1.14575	0.156419
19.025	Cinnamic	2.40 mM	0.35625	0.00745542
19.025	Coumaric	0 mM	13.1378	0.670435
19.025	Coumaric	0.30 mM	8.1395	0.848798
19.025	Coumaric	0.60 mM	5.11425	0.0546405
19.025	Coumaric	1.20 mM	2.792	0.159447
19.025	Coumaric	2.40 mM	2.64175	0.138697
19.025	Ferulic	0 mM	5.474	0.407665
19.025	Ferulic	0.30 mM	4.186	0.143045
19.025	Ferulic	0.60 mM	5.0645	0.352963
19.025	Ferulic	1.20 mM	3.20325	0.469149
19.025	Ferulic	2.40 mM	2.001	0.1301
19.525	Caffeic	0 mM	6.448	0.453728
19.525	Caffeic	0.30 mM	7.07125	0.45029
19.525	Caffeic	0.60 mM	5.76175	0.510672
19.525	Caffeic	1.20 mM	4.992	0.380396
19.525	Caffeic	2.40 mM	4.6705	0.595285
19.525	Cinnamic	0 mM	6.448	0.453728
19.525	Cinnamic	0.30 mM	2.1665	0.106666
19.525	Cinnamic	0.60 mM	1.20625	0.0664348
19.525	Cinnamic	1.20 mM	1.21775	0.18269
19.525	Cinnamic	2.40 mM	0.363	0.00424264
19.525	Coumaric	0 mM	14.1203	0.839626
19.525	Coumaric	0.30 mM	9.24925	1.07788
19.525	Coumaric	0.60 mM	6.0295	0.050797
19.525	Coumaric	1.20 mM	3.1305	0.217754
19.525	Coumaric	2.40 mM	3.10625	0.173604
19.525	Ferulic	0 mM	6.448	0.453728
19.525	Ferulic	0.30 mM	4.9125	0.184948
19.525	Ferulic	0.60 mM	5.8375	0.444161
19.525	Ferulic	1.20 mM	3.52075	0.491244
19.525	Ferulic	2.40 mM	2.10975	0.132324
20.025	Caffeic	0 mM	7.534	0.511736
20.025	Caffeic	0.30 mM	8.01375	0.488069
20.025	Caffeic	0.60 mM	6.678	0.540769
20.025	Caffeic	1.20 mM	5.862	0.371529
20.025	Caffeic	2.40 mM	5.05625	0.622869
20.025	Cinnamic	0 mM	7.534	0.511736
20.025	Cinnamic	0.30 mM	2.50025	0.130393
20.025	Cinnamic	0.60 mM	1.37075	0.0722836
20.025	Cinnamic	1.20 mM	1.31725	0.186081
20.025	Cinnamic	2.40 mM	0.40175	0.00745542
20.025	Coumaric	0 mM	15.0285	0.944275
20.025	Coumaric	0.30 mM	10.2762	1.20444
20.025	Coumaric	0.60 mM	6.9785	0.0757958
20.025	Coumaric	1.20 mM	3.4975	0.234749
20.025	Coumaric	2.40 mM	3.72475	0.212773
20.025	Ferulic	0 mM	7.534	0.511736
20.025	Ferulic	0.30 mM	5.7595	0.230235
20.025	Ferulic	0.60 mM	6.5425	0.523885
20.025	Ferulic	1.20 mM	3.8325	0.515028
20.025	Ferulic	2.40 mM	2.2645	0.135254
20.525	Caffeic	0 mM	8.53725	0.44303
20.525	Caffeic	0.30 mM	8.882	0.538564
20.525	Caffeic	0.60 mM	7.50475	0.572874
20.525	Caffeic	1.20 mM	6.74175	0.369325
20.525	Caffeic	2.40 mM	5.3275	0.664158
20.525	Cinnamic	0 mM	8.53725	0.44303
20.525	Cinnamic	0.30 mM	2.8215	0.127892
20.525	Cinnamic	0.60 mM	1.509	0.0699142
20.525	Cinnamic	1.20 mM	1.40725	0.211566
20.525	Cinnamic	2.40 mM	0.4025	0.00776745
20.525	Coumaric	0 mM	15.917	1.07235
20.525	Coumaric	0.30 mM	11.2203	1.42015
20.525	Coumaric	0.60 mM	7.9605	0.0709624
20.525	Coumaric	1.20 mM	3.8235	0.277621
20.525	Coumaric	2.40 mM	4.30975	0.258095
20.525	Ferulic	0 mM	8.53725	0.44303
20.525	Ferulic	0.30 mM	6.5685	0.246888
20.525	Ferulic	0.60 mM	7.1055	0.678607
20.525	Ferulic	1.20 mM	4.079	0.534813
20.525	Ferulic	2.40 mM	2.36425	0.153717
21.025	Caffeic	0 mM	9.5965	0.549869
21.025	Caffeic	0.30 mM	9.68075	0.601898
21.025	Caffeic	0.60 mM	8.321	0.643952
21.025	Caffeic	1.20 mM	7.6375	0.375408
21.025	Caffeic	2.40 mM	5.5585	0.71602
21.025	Cinnamic	0 mM	9.5965	0.549869
21.025	Cinnamic	0.30 mM	3.2115	0.131424
21.025	Cinnamic	0.60 mM	1.68825	0.0712197
21.025	Cinnamic	1.20 mM	1.52325	0.237066
21.025	Cinnamic	2.40 mM	0.425	0.00678233
21.025	Coumaric	0 mM	16.8747	1.17141
21.025	Coumaric	0.30 mM	12.032	1.46531
21.025	Coumaric	0.60 mM	8.8975	0.0576802
21.025	Coumaric	1.20 mM	4.1945	0.31974
21.025	Coumaric	2.40 mM	5.0295	0.307674
21.025	Ferulic	0 mM	9.5965	0.549869
21.025	Ferulic	0.30 mM	7.411	0.283881
21.025	Ferulic	0.60 mM	7.56	0.808269
21.025	Ferulic	1.20 mM	4.34675	0.54856
21.025	Ferulic	2.40 mM	2.515	0.154719
21.525	Caffeic	0 mM	10.5567	0.605561
21.525	Caffeic	0.30 mM	10.39	0.629014
21.525	Caffeic	0.60 mM	9.0655	0.710285
21.525	Caffeic	1.20 mM	8.442	0.386279
21.525	Caffeic	2.40 mM	5.77125	0.735151
21.525	Cinnamic	0 mM	10.5567	0.605561
21.525	Cinnamic	0.30 mM	3.6865	0.151553
21.525	Cinnamic	0.60 mM	1.90225	0.0814223
21.525	Cinnamic	1.20 mM	1.67325	0.247395
21.525	Cinnamic	2.40 mM	0.46225	0.00512348
21.525	Coumaric	0 mM	17.6438	1.29973
21.525	Coumaric	0.30 mM	12.886	1.50012
21.525	Coumaric	0.60 mM	9.793	0.0465689
21.525	Coumaric	1.20 mM	4.528	0.34581
21.525	Coumaric	2.40 mM	5.78025	0.353901
21.525	Ferulic	0 mM	10.5567	0.605561
21.525	Ferulic	0.30 mM	8.21325	0.281207
21.525	Ferulic	0.60 mM	7.861	0.7881
21.525	Ferulic	1.20 mM	4.61	0.566679
21.525	Ferulic	2.40 mM	2.68425	0.177825
22.025	Caffeic	0 mM	11.3458	0.617247
22.025	Caffeic	0.30 mM	10.9343	0.640527
22.025	Caffeic	0.60 mM	9.54625	0.672533
22.025	Caffeic	1.20 mM	9.0755	0.416897
22.025	Caffeic	2.40 mM	5.93575	0.745757
22.025	Cinnamic	0 mM	11.3458	0.617247
22.025	Cinnamic	0.30 mM	4.162	0.147311
22.025	Cinnamic	0.60 mM	2.11525	0.0828347
22.025	Cinnamic	1.20 mM	1.815	0.277833
22.025	Cinnamic	2.40 mM	0.48	0.00678233
22.025	Coumaric	0 mM	18.307	1.37966
22.025	Coumaric	0.30 mM	13.7477	1.6308
22.025	Coumaric	0.60 mM	10.5365	0.121794
22.025	Coumaric	1.20 mM	4.8135	0.389881
22.025	Coumaric	2.40 mM	6.48725	0.441426
22.025	Ferulic	0 mM	11.3458	0.617247
22.025	Ferulic	0.30 mM	8.8515	0.304859
22.025	Ferulic	0.60 mM	8.1045	0.787405
22.025	Ferulic	1.20 mM	4.797	0.565042
22.025	Ferulic	2.40 mM	2.837	0.178787
22.525	Caffeic	0 mM	12.1107	0.658924
22.525	Caffeic	0.30 mM	11.5992	0.692181
22.525	Caffeic	0.60 mM	10.102	0.758283
22.525	Caffeic	1.20 mM	9.544	0.474571
22.525	Caffeic	2.40 mM	6.1375	0.763569
22.525	Cinnamic	0 mM	12.1107	0.658924
22.525	Cinnamic	0.30 mM	4.79175	0.157874
22.525	Cinnamic	0.60 mM	2.3925	0.0874852
22.525	Cinnamic	1.20 mM	2.00375	0.298448
22.525	Cinnamic	2.40 mM	0.51625	0.00970824
22.525	Coumaric	0 mM	19.0927	1.52432
22.525	Coumaric	0.30 mM	14.4815	1.50986
22.525	Coumaric	0.60 mM	11.2892	0.125018
22.525	Coumaric	1.20 mM	5.1615	0.403621
22.525	Coumaric	2.40 mM	7.32275	0.473361
22.525	Ferulic	0 mM	12.1107	0.658924
22.525	Ferulic	0.30 mM	9.4945	0.361742
22.525	Ferulic	0.60 mM	8.49375	0.829297
22.525	Ferulic	1.20 mM	5.07675	0.595124
22.525	Ferulic	2.40 mM	3.06475	0.20323
23.025	Caffeic	0 mM	12.7562	0.760351
23.025	Caffeic	0.30 mM	12.0258	0.684782
23.025	Caffeic	0.60 mM	10.4495	0.686876
23.025	Caffeic	1.20 mM	9.74725	0.449369
23.025	Caffeic	2.40 mM	6.2875	0.741146
23.025	Cinnamic	0 mM	12.7562	0.760351
23.025	Cinnamic	0.30 mM	5.427	0.186621
23.025	Cinnamic	0.60 mM	2.66325	0.0940651
23.025	Cinnamic	1.20 mM	2.18975	0.325783
23.025	Cinnamic	2.40 mM	0.53925	0.0103401
23.025	Coumaric	0 mM	19.6525	1.58586
23.025	Coumaric	0.30 mM	15.0585	1.55287
23.025	Coumaric	0.60 mM	11.867	0.120369
23.025	Coumaric	1.20 mM	5.42775	0.451146
23.025	Coumaric	2.40 mM	7.9935	0.514781
23.025	Ferulic	0 mM	12.7562	0.760351
23.025	Ferulic	0.30 mM	9.9815	0.330616
23.025	Ferulic	0.60 mM	8.7805	0.797125
23.025	Ferulic	1.20 mM	5.2695	0.576686
23.025	Ferulic	2.40 mM	3.323	0.196107
23.525	Caffeic	0 mM	13.2112	0.65608
23.525	Caffeic	0.30 mM	12.4578	0.689645
23.525	Caffeic	0.60 mM	10.6975	0.688977
23.525	Caffeic	1.20 mM	9.91725	0.460842
23.525	Caffeic	2.40 mM	6.455	0.74635
23.525	Cinnamic	0 mM	13.2112	0.65608
23.525	Cinnamic	0.30 mM	6.1505	0.196914
23.525	Cinnamic	0.60 mM	2.9775	0.110967
23.525	Cinnamic	1.20 mM	2.39375	0.360944
23.525	Cinnamic	2.40 mM	0.55	0.0083666
23.525	Coumaric	0 mM	20.0617	1.74052
23.525	Coumaric	0.30 mM	15.5005	1.67966
23.525	Coumaric	0.60 mM	12.4615	0.0792528
23.525	Coumaric	1.20 mM	5.71075	0.471201
23.525	Coumaric	2.40 mM	8.673	0.569985
23.525	Ferulic	0 mM	13.2112	0.65608
23.525	Ferulic	0.30 mM	10.4025	0.277458
23.525	Ferulic	0.60 mM	9.08275	0.868521
23.525	Ferulic	1.20 mM	5.469	0.582886
23.525	Ferulic	2.40 mM	3.631	0.17302
24.025	Caffeic	0 mM	13.811	0.777539
24.025	Caffeic	0.30 mM	12.8737	0.696119
24.025	Caffeic	0.60 mM	10.9522	0.713114
24.025	Caffeic	1.20 mM	10.2555	0.540864
24.025	Caffeic	2.40 mM	6.728	0.719322
24.025	Cinnamic	0 mM	13.811	0.777539
24.025	Cinnamic	0.30 mM	7.0315	0.249001
24.025	Cinnamic	0.60 mM	3.346	0.110058
24.025	Cinnamic	1.20 mM	2.63725	0.375842
24.025	Cinnamic	2.40 mM	0.57775	0.00512348
24.025	Coumaric	0 mM	20.671	1.74376
24.025	Coumaric	0.30 mM	16.0428	1.66306
24.025	Coumaric	0.60 mM	12.9785	0.139476
24.025	Coumaric	1.20 mM	6.08875	0.509819
24.025	Coumaric	2.40 mM	9.43125	0.583856
24.025	Ferulic	0 mM	13.811	0.777539
24.025	Ferulic	0.30 mM	10.883	0.304615
24.025	Ferulic	0.60 mM	9.57175	0.90203
24.025	Ferulic	1.20 mM	5.772	0.61171
24.025	Ferulic	2.40 mM	4.09975	0.183176
24.525	Caffeic	0 mM	14.2447	0.878273
24.525	Caffeic	0.30 mM	13.2308	0.671992
24.525	Caffeic	0.60 mM	11.2673	0.749296
24.525	Caffeic	1.20 mM	10.5687	0.591938
24.525	Caffeic	2.40 mM	7.06625	0.747149
24.525	Cinnamic	0 mM	14.2447	0.878273
24.525	Cinnamic	0.30 mM	7.9645	0.286948
24.525	Cinnamic	0.60 mM	3.76725	0.114235
24.525	Cinnamic	1.20 mM	2.90775	0.415231
24.525	Cinnamic	2.40 mM	0.595	0.00294392
24.525	Coumaric	0 mM	21.0742	1.89381
24.525	Coumaric	0.30 mM	16.5395	1.73612
24.525	Coumaric	0.60 mM	13.4697	0.142137
24.525	Coumaric	1.20 mM	6.54475	0.522674
24.525	Coumaric	2.40 mM	10.129	0.635922
24.525	Ferulic	0 mM	14.2447	0.878273
24.525	Ferulic	0.30 mM	11.3163	0.331825
24.525	Ferulic	0.60 mM	10.1478	0.927667
24.525	Ferulic	1.20 mM	6.136	0.586938
24.525	Ferulic	2.40 mM	4.69625	0.169441
25.025	Caffeic	0 mM	14.5475	0.825948
25.025	Caffeic	0.30 mM	13.474	0.578963
25.025	Caffeic	0.60 mM	11.5935	0.711837
25.025	Caffeic	1.20 mM	10.939	0.668517
25.025	Caffeic	2.40 mM	7.39075	0.675908
25.025	Cinnamic	0 mM	14.5475	0.825948
25.025	Cinnamic	0.30 mM	8.81525	0.201996
25.025	Cinnamic	0.60 mM	4.1925	0.107339
25.025	Cinnamic	1.20 mM	3.176	0.445741
25.025	Cinnamic	2.40 mM	0.60175	0.00206155
25.025	Coumaric	0 mM	21.399	2.06603
25.025	Coumaric	0.30 mM	16.8148	1.7334
25.025	Coumaric	0.60 mM	13.8217	0.0856169
25.025	Coumaric	1.20 mM	7.0085	0.551803
25.025	Coumaric	2.40 mM	10.6977	0.689547
25.025	Ferulic	0 mM	14.5475	0.825948
25.025	Ferulic	0.30 mM	11.6173	0.249658
25.025	Ferulic	0.60 mM	10.744	1.02278
25.025	Ferulic	1.20 mM	6.59	0.593877
25.025	Ferulic	2.40 mM	5.3035	0.162022
25.525	Caffeic	0 mM	14.9902	0.791264
25.525	Caffeic	0.30 mM	13.7405	0.539924
25.525	Caffeic	0.60 mM	12.0405	0.772366
25.525	Caffeic	1.20 mM	11.358	0.755784
25.525	Caffeic	2.40 mM	7.9735	0.685877
25.525	Cinnamic	0 mM	14.9902	0.791264
25.525	Cinnamic	0.30 mM	9.476	0.168014
25.525	Cinnamic	0.60 mM	4.71025	0.117877
25.525	Cinnamic	1.20 mM	3.47675	0.466464
25.525	Cinnamic	2.40 mM	0.623	0.00516398
25.525	Coumaric	0 mM	21.7817	2.0687
25.525	Coumaric	0.30 mM	17.1612	1.80104
25.525	Coumaric	0.60 mM	14.2845	0.168724
25.525	Coumaric	1.20 mM	7.68125	0.583067
25.525	Coumaric	2.40 mM	11.3063	0.674599
25.525	Ferulic	0 mM	14.9902	0.791264
25.525	Ferulic	0.30 mM	11.967	0.289055
25.525	Ferulic	0.60 mM	11.4565	1.03988
25.525	Ferulic	1.20 mM	7.335	0.52299
25.525	Ferulic	2.40 mM	6.10225	0.177616
26.025	Caffeic	0 mM	15.39	0.829947
26.025	Caffeic	0.30 mM	14.0277	0.534359
26.025	Caffeic	0.60 mM	12.4588	0.799706
26.025	Caffeic	1.20 mM	11.8417	0.858571
26.025	Caffeic	2.40 mM	8.729	0.614614
26.025	Cinnamic	0 mM	15.39	0.829947
26.025	Cinnamic	0.30 mM	10.1845	0.168897
26.025	Cinnamic	0.60 mM	5.25975	0.11952
26.025	Cinnamic	1.20 mM	3.78825	0.492297
26.025	Cinnamic	2.40 mM	0.66125	0.0166007
26.025	Coumaric	0 mM	22.0815	2.16758
26.025	Coumaric	0.30 mM	17.4513	1.86871
26.025	Coumaric	0.60 mM	14.6508	0.094982
26.025	Coumaric	1.20 mM	8.527	0.628694
26.025	Coumaric	2.40 mM	11.8232	0.678614
26.025	Ferulic	0 mM	15.39	0.829947
26.025	Ferulic	0.30 mM	12.3277	0.296571
26.025	Ferulic	0.60 mM	12.0505	0.938348
26.025	Ferulic	1.20 mM	8.241	0.488162
26.025	Ferulic	2.40 mM	6.9465	0.160097
26.525	Caffeic	0 mM	15.6675	0.717753
26.525	Caffeic	0.30 mM	14.2713	0.525183
26.525	Caffeic	0.60 mM	12.8115	0.812311
26.525	Caffeic	1.20 mM	12.3985	0.836204
26.525	Caffeic	2.40 mM	9.6175	0.688642
26.525	Cinnamic	0 mM	15.6675	0.717753
26.525	Cinnamic	0.30 mM	10.7752	0.0906472
26.525	Cinnamic	0.60 mM	5.86025	0.110578
26.525	Cinnamic	1.20 mM	4.1145	0.528004
26.525	Cinnamic	2.40 mM	0.72725	0.0233577
26.525	Coumaric	0 mM	22.3912	2.23879
26.525	Coumaric	0.30 mM	17.7752	1.85115
26.525	Coumaric	0.60 mM	14.898	0.202657
26.525	Coumaric	1.20 mM	9.43375	0.667493
26.525	Coumaric	2.40 mM	12.4465	0.774327
26.525	Ferulic	0 mM	15.6675	0.717753
26.525	Ferulic	0.30 mM	12.7018	0.272658
26.525	Ferulic	0.60 mM	12.6148	0.816457
26.525	Ferulic	1.20 mM	9.30325	0.457673
26.525	Ferulic	2.40 mM	7.6945	0.170158
27.025	Caffeic	0 mM	16.1292	0.880818
27.025	Caffeic	0.30 mM	14.5395	0.545532
27.025	Caffeic	0.60 mM	13.2007	0.858352
27.025	Caffeic	1.20 mM	12.9385	0.768142
27.025	Caffeic	2.40 mM	10.5995	0.668745
27.025	Cinnamic	0 mM	16.1292	0.880818
27.025	Cinnamic	0.30 mM	11.3205	0.117557
27.025	Cinnamic	0.60 mM	6.49725	0.130086
27.025	Cinnamic	1.20 mM	4.4395	0.528021
27.025	Cinnamic	2.40 mM	0.796	0.0198494
27.025	Coumaric	0 mM	22.7875	2.33457
27.025	Coumaric	0.30 mM	18.0613	1.82056
27.025	Coumaric	0.60 mM	15.2892	0.187861
27.025	Coumaric	1.20 mM	10.3842	0.697595
27.025	Coumaric	2.40 mM	12.9505	0.739849
27.025	Ferulic	0 mM	16.1292	0.880818
27.025	Ferulic	0.30 mM	13.078	0.297644
27.025	Ferulic	0.60 mM	13.1158	0.7744
27.025	Ferulic	1.20 mM	10.4475	0.555736
27.025	Ferulic	2.40 mM	8.499	0.198624
27.525	Caffeic	0 mM	16.5205	0.81
27.525	Caffeic	0.30 mM	14.768	0.556605
27.525	Caffeic	0.60 mM	13.5092	0.936465
27.525	Caffeic	1.20 mM	13.371	0.713255
27.525	Caffeic	2.40 mM	11.5578	0.694659
27.525	Cinnamic	0 mM	16.5205	0.81
27.525	Cinnamic	0.30 mM	11.7532	0.114651
27.525	Cinnamic	0.60 mM	7.1585	0.0872907
27.525	Cinnamic	1.20 mM	4.8255	0.564377
27.525	Cinnamic	2.40 mM	0.855	0.0115758
27.525	Coumaric	0 mM	22.8528	2.39051
27.525	Coumaric	0.30 mM	18.2623	1.88576
27.525	Coumaric	0.60 mM	15.5475	0.248548
27.525	Coumaric	1.20 mM	11.2523	0.736476
27.525	Coumaric	2.40 mM	13.4718	0.717892
27.525	Ferulic	0 mM	16.5205	0.81
27.525	Ferulic	0.30 mM	13.389	0.243668
27.525	Ferulic	0.60 mM	13.6333	0.790292
27.525	Ferulic	1.20 mM	11.3755	0.57976
27.525	Ferulic	2.40 mM	9.19475	0.206206
28.025	Caffeic	0 mM	16.7275	0.713168
28.025	Caffeic	0.30 mM	15.0775	0.548595
28.025	Caffeic	0.60 mM	13.7675	1.03219
28.025	Caffeic	1.20 mM	13.8677	0.598889
28.025	Caffeic	2.40 mM	12.374	0.751076
28.025	Cinnamic	0 mM	16.7275	0.713168
28.025	Cinnamic	0.30 mM	12.2505	0.157864
28.025	Cinnamic	0.60 mM	7.785	0.0890206
28.025	Cinnamic	1.20 mM	5.18525	0.587925
28.025	Cinnamic	2.40 mM	0.895	0.00752773
28.025	Coumaric	0 mM	23.2593	2.60328
28.025	Coumaric	0.30 mM	18.5628	1.89817
28.025	Coumaric	0.60 mM	15.9578	0.0769735
28.025	Coumaric	1.20 mM	12.106	0.782032
28.025	Coumaric	2.40 mM	13.9945	0.710985
28.025	Ferulic	0 mM	16.7275	0.713168
28.025	Ferulic	0.30 mM	13.7265	0.328758
28.025	Ferulic	0.60 mM	14.1192	0.758758
28.025	Ferulic	1.20 mM	12.227	0.589249
28.025	Ferulic	2.40 mM	9.82425	0.178379
28.525	Caffeic	0 mM	17.045	0.831871
28.525	Caffeic	0.30 mM	15.275	0.564436
28.525	Caffeic	0.60 mM	14.063	1.04877
28.525	Caffeic	1.20 mM	14.221	0.635825
28.525	Caffeic	2.40 mM	13.0535	0.723224
28.525	Cinnamic	0 mM	17.045	0.831871
28.525	Cinnamic	0.30 mM	12.646	0.211283
28.525	Cinnamic	0.60 mM	8.415	0.0954812
28.525	Cinnamic	1.20 mM	5.5715	0.6198
28.525	Cinnamic	2.40 mM	0.93275	0.00838153
28.525	Coumaric	0 mM	23.478	2.58169
28.525	Coumaric	0.30 mM	18.7243	1.91041
28.525	Coumaric	0.60 mM	16.256	0.173607
28.525	Coumaric	1.20 mM	12.8688	0.829796
28.525	Coumaric	2.40 mM	14.4347	0.758686
28.525	Ferulic	0 mM	17.045	0.831871
28.525	Ferulic	0.30 mM	14.0388	0.269007
28.525	Ferulic	0.60 mM	14.5237	0.738185
28.525	Ferulic	1.20 mM	12.901	0.573653
28.525	Ferulic	2.40 mM	10.271	0.118316
29.025	Caffeic	0 mM	17.371	0.7624
29.025	Caffeic	0.30 mM	15.593	0.665561
29.025	Caffeic	0.60 mM	14.3183	1.01633
29.025	Caffeic	1.20 mM	14.6355	0.558951
29.025	Caffeic	2.40 mM	13.6873	0.770895
29.025	Cinnamic	0 mM	17.371	0.7624
29.025	Cinnamic	0.30 mM	13.0113	0.252343
29.025	Cinnamic	0.60 mM	9.02725	0.0685827
29.025	Cinnamic	1.20 mM	5.9615	0.624131
29.025	Cinnamic	2.40 mM	0.96475	0.0162558
29.025	Coumaric	0 mM	23.7055	2.69241
29.025	Coumaric	0.30 mM	19.0658	1.99244
29.025	Coumaric	0.60 mM	16.5355	0.148552
29.025	Coumaric	1.20 mM	13.5638	0.915119
29.025	Coumaric	2.40 mM	14.8257	0.841633
29.025	Ferulic	0 mM	17.371	0.7624
29.025	Ferulic	0.30 mM	14.3097	0.287811
29.025	Ferulic	0.60 mM	14.942	0.723145
29.025	Ferulic	1.20 mM	13.5977	0.53186
29.025	Ferulic	2.40 mM	10.6535	0.0801603
29.525	Caffeic	0 mM	17.6285	0.855832
29.525	Caffeic	0.30 mM	15.7272	0.632926
29.525	Caffeic	0.60 mM	14.5222	0.964824
29.525	Caffeic	1.20 mM	14.921	0.461801
29.525	Caffeic	2.40 mM	14.2312	0.852995
29.525	Cinnamic	0 mM	17.6285	0.855832
29.525	Cinnamic	0.30 mM	13.348	0.281353
29.525	Cinnamic	0.60 mM	9.582	0.0889382
29.525	Cinnamic	1.20 mM	6.3265	0.63077
29.525	Cinnamic	2.40 mM	1.01125	0.0167407
29.525	Coumaric	0 mM	24.043	2.74353
29.525	Coumaric	0.30 mM	19.2323	2.00211
29.525	Coumaric	0.60 mM	16.731	0.171046
29.525	Coumaric	1.20 mM	14.2185	0.918694
29.525	Coumaric	2.40 mM	15.0975	0.820032
29.525	Ferulic	0 mM	17.6285	0.855832
29.525	Ferulic	0.30 mM	14.458	0.294552
29.525	Ferulic	0.60 mM	15.2715	0.747936
29.525	Ferulic	1.20 mM	14.122	0.573082
29.525	Ferulic	2.40 mM	10.882	0.0511338
30.025	Caffeic	0 mM	17.7895	0.710632
30.025	Caffeic	0.30 mM	15.8663	0.664471
30.025	Caffeic	0.60 mM	14.7508	1.04415
30.025	Caffeic	1.20 mM	15.2223	0.485525
30.025	Caffeic	2.40 mM	14.6992	0.770384
30.025	Cinnamic	0 mM	17.7895	0.710632
30.025	Cinnamic	0.30 mM	13.5392	0.341
30.025	Cinnamic	0.60 mM	10.1022	0.116546
30.025	Cinnamic	1.20 mM	6.686	0.677199
30.025	Cinnamic	2.40 mM	1.0265	0.020306
30.025	Coumaric	0 mM	24.098	2.87176
30.025	Coumaric	0.30 mM	19.3077	2.04311
30.025	Coumaric	0.60 mM	16.9683	0.119411
30.025	Coumaric	1.20 mM	14.771	1.03704
30.025	Coumaric	2.40 mM	15.3008	0.843743
30.025	Ferulic	0 mM	17.7895	0.710632
30.025	Ferulic	0.30 mM	14.5913	0.267088
30.025	Ferulic	0.60 mM	15.4153	0.756889
30.025	Ferulic	1.20 mM	14.5753	0.526202
30.025	Ferulic	2.40 mM	11.0533	0.0326228
30.525	Caffeic	0 mM	18.2082	0.762785
30.525	Caffeic	0.30 mM	16.1795	0.668327
30.525	Caffeic	0.60 mM	15.1578	1.07933
30.525	Caffeic	1.20 mM	15.6928	0.39894
30.525	Caffeic	2.40 mM	15.326	0.818328
30.525	Cinnamic	0 mM	18.2082	0.762785
30.525	Cinnamic	0.30 mM	13.9087	0.362056
30.525	Cinnamic	0.60 mM	10.763	0.162729
30.525	Cinnamic	1.20 mM	7.0975	0.670966
30.525	Cinnamic	2.40 mM	1.07725	0.0190329
30.525	Coumaric	0 mM	24.467	3.09618
30.525	Coumaric	0.30 mM	19.6363	1.93657
30.525	Coumaric	0.60 mM	17.2812	0.148596
30.525	Coumaric	1.20 mM	15.4315	1.11853
30.525	Coumaric	2.40 mM	15.6825	0.847562
30.525	Ferulic	0 mM	18.2082	0.762785
30.525	Ferulic	0.30 mM	14.8737	0.330971
30.525	Ferulic	0.60 mM	15.8615	0.792053
30.525	Ferulic	1.20 mM	15.1525	0.585185
30.525	Ferulic	2.40 mM	11.3972	0.0465287
31.025	Caffeic	0 mM	18.3635	0.749748
31.025	Caffeic	0.30 mM	16.3235	0.68291
31.025	Caffeic	0.60 mM	15.2878	1.06076
31.025	Caffeic	1.20 mM	15.9047	0.448788
31.025	Caffeic	2.40 mM	15.8215	0.721832
31.025	Cinnamic	0 mM	18.3635	0.749748
31.025	Cinnamic	0.30 mM	14.0555	0.46223
31.025	Cinnamic	0.60 mM	11.326	0.12677
31.025	Cinnamic	1.20 mM	7.44425	0.699888
31.025	Cinnamic	2.40 mM	1.0955	0.0185921
31.025	Coumaric	0 mM	24.685	3.13657
31.025	Coumaric	0.30 mM	19.8605	2.09974
31.025	Coumaric	0.60 mM	17.551	0.160331
31.025	Coumaric	1.20 mM	15.9795	1.24002
31.025	Coumaric	2.40 mM	15.8852	0.880009
31.025	Ferulic	0 mM	18.3635	0.749748
31.025	Ferulic	0.30 mM	15.0045	0.233004
31.025	Ferulic	0.60 mM	16.0877	0.812747
31.025	Ferulic	1.20 mM	15.474	0.544017
31.025	Ferulic	2.40 mM	11.546	0.0853737
31.525	Caffeic	0 mM	18.758	0.817727
31.525	Caffeic	0.30 mM	16.617	0.707095
31.525	Caffeic	0.60 mM	15.6448	1.10924
31.525	Caffeic	1.20 mM	16.2225	0.37042
31.525	Caffeic	2.40 mM	16.239	0.784187
31.525	Cinnamic	0 mM	18.758	0.817727
31.525	Cinnamic	0.30 mM	14.3975	0.482268
31.525	Cinnamic	0.60 mM	11.8953	0.156604
31.525	Cinnamic	1.20 mM	7.8085	0.68884
31.525	Cinnamic	2.40 mM	1.14825	0.0205811
31.525	Coumaric	0 mM	24.9655	3.07548
31.525	Coumaric	0.30 mM	20.1465	1.91483
31.525	Coumaric	0.60 mM	17.879	0.19914
31.525	Coumaric	1.20 mM	16.595	1.18327
31.525	Coumaric	2.40 mM	16.257	0.820135
31.525	Ferulic	0 mM	18.758	0.817727
31.525	Ferulic	0.30 mM	15.1698	0.295724
31.525	Ferulic	0.60 mM	16.4372	0.706245
31.525	Ferulic	1.20 mM	15.8315	0.461678
31.525	Ferulic	2.40 mM	11.8057	0.146035
32.025	Caffeic	0 mM	18.8755	0.767884
32.025	Caffeic	0.30 mM	16.7875	0.683716
32.025	Caffeic	0.60 mM	15.756	1.16188
32.025	Caffeic	1.20 mM	16.4692	0.380806
32.025	Caffeic	2.40 mM	16.6803	0.757763
32.025	Cinnamic	0 mM	18.8755	0.767884
32.025	Cinnamic	0.30 mM	14.5463	0.519724
32.025	Cinnamic	0.60 mM	12.3145	0.154217
32.025	Cinnamic	1.20 mM	8.12325	0.712669
32.025	Cinnamic	2.40 mM	1.17925	0.0201722
32.025	Coumaric	0 mM	25.1773	3.23858
32.025	Coumaric	0.30 mM	20.3122	2.00066
32.025	Coumaric	0.60 mM	18.079	0.209012
32.025	Coumaric	1.20 mM	17.0368	1.31271
32.025	Coumaric	2.40 mM	16.4093	0.860452
32.025	Ferulic	0 mM	18.8755	0.767884
32.025	Ferulic	0.30 mM	15.3027	0.299516
32.025	Ferulic	0.60 mM	16.7045	0.791383
32.025	Ferulic	1.20 mM	16.0365	0.484179
32.025	Ferulic	2.40 mM	11.951	0.157461
32.525	Caffeic	0 mM	19.1137	0.87583
32.525	Caffeic	0.30 mM	16.9447	0.675368
32.525	Caffeic	0.60 mM	15.9927	1.18506
32.525	Caffeic	1.20 mM	16.6992	0.360823
32.525	Caffeic	2.40 mM	17.0778	0.702444
32.525	Cinnamic	0 mM	19.1137	0.87583
32.525	Cinnamic	0.30 mM	14.7245	0.484468
32.525	Cinnamic	0.60 mM	12.6988	0.17032
32.525	Cinnamic	1.20 mM	8.484	0.7151
32.525	Cinnamic	2.40 mM	1.20125	0.0190329
32.525	Coumaric	0 mM	25.2297	3.41709
32.525	Coumaric	0.30 mM	20.45	2.08077
32.525	Coumaric	0.60 mM	18.3285	0.229957
32.525	Coumaric	1.20 mM	17.5162	1.3332
32.525	Coumaric	2.40 mM	16.5505	0.922879
32.525	Ferulic	0 mM	19.1137	0.87583
32.525	Ferulic	0.30 mM	15.4105	0.266394
32.525	Ferulic	0.60 mM	16.9205	0.808652
32.525	Ferulic	1.20 mM	16.2883	0.55719
32.525	Ferulic	2.40 mM	12.1372	0.130418
33.025	Caffeic	0 mM	19.3588	0.815544
33.025	Caffeic	0.30 mM	17.106	0.752599
33.025	Caffeic	0.60 mM	16.2383	1.21448
33.025	Caffeic	1.20 mM	17.0072	0.339978
33.025	Caffeic	2.40 mM	17.5105	0.894444
33.025	Cinnamic	0 mM	19.3588	0.815544
33.025	Cinnamic	0.30 mM	14.81	0.531666
33.025	Cinnamic	0.60 mM	13.0835	0.206924
33.025	Cinnamic	1.20 mM	8.794	0.728942
33.025	Cinnamic	2.40 mM	1.24675	0.0320871
33.025	Coumaric	0 mM	25.41	3.56352
33.025	Coumaric	0.30 mM	20.7282	2.09058
33.025	Coumaric	0.60 mM	18.4778	0.175198
33.025	Coumaric	1.20 mM	17.9545	1.47058
33.025	Coumaric	2.40 mM	16.703	0.920765
33.025	Ferulic	0 mM	19.3588	0.815544
33.025	Ferulic	0.30 mM	15.459	0.29149
33.025	Ferulic	0.60 mM	17.1043	0.818572
33.025	Ferulic	1.20 mM	16.5568	0.533839
33.025	Ferulic	2.40 mM	12.2163	0.201855
33.5375	Caffeic	0 mM	19.623	0.835936
33.5375	Caffeic	0.30 mM	17.377	0.800811
33.5375	Caffeic	0.60 mM	16.513	1.12977
33.5375	Caffeic	1.20 mM	17.192	0.204994
33.5375	Caffeic	2.40 mM	17.9062	0.924326
33.5375	Cinnamic	0 mM	19.623	0.835936
33.5375	Cinnamic	0.30 mM	15.0877	0.521895
33.5375	Cinnamic	0.60 mM	13.4157	0.16528
33.5375	Cinnamic	1.20 mM	9.11575	0.778847
33.5375	Cinnamic	2.40 mM	1.30125	0.0370349
33.5375	Coumaric	0 mM	25.504	3.54543
33.5375	Coumaric	0.30 mM	20.831	2.20455
33.5375	Coumaric	0.60 mM	18.7085	0.231998
33.5375	Coumaric	1.20 mM	18.429	1.45185
33.5375	Coumaric	2.40 mM	16.9883	0.91516
33.5375	Ferulic	0 mM	19.623	0.835936
33.5375	Ferulic	0.30 mM	15.5542	0.2233
33.5375	Ferulic	0.60 mM	17.3362	0.872587
33.5375	Ferulic	1.20 mM	16.854	0.531204
33.5375	Ferulic	2.40 mM	12.4045	0.181228
34.0375	Caffeic	0 mM	19.8745	0.917537
34.0375	Caffeic	0.30 mM	17.5628	0.805809
34.0375	Caffeic	0.60 mM	16.763	1.20028
34.0375	Caffeic	1.20 mM	17.5057	0.356621
34.0375	Caffeic	2.40 mM	18.2015	0.839367
34.0375	Cinnamic	0 mM	19.8745	0.917537
34.0375	Cinnamic	0.30 mM	15.2628	0.515435
34.0375	Cinnamic	0.60 mM	13.614	0.143457
34.0375	Cinnamic	1.20 mM	9.33625	0.766349
34.0375	Cinnamic	2.40 mM	1.368	0.0459202
34.0375	Coumaric	0 mM	25.533	3.56379
34.0375	Coumaric	0.30 mM	21.1865	2.30015
34.0375	Coumaric	0.60 mM	18.9767	0.350397
34.0375	Coumaric	1.20 mM	18.8697	1.55568
34.0375	Coumaric	2.40 mM	17.074	0.963819
34.0375	Ferulic	0 mM	19.8745	0.917537
34.0375	Ferulic	0.30 mM	15.747	0.198007
34.0375	Ferulic	0.60 mM	17.6103	0.783783
34.0375	Ferulic	1.20 mM	17.0585	0.575844
34.0375	Ferulic	2.40 mM	12.4775	0.169675
34.5375	Caffeic	0 mM	20.009	0.906392
34.5375	Caffeic	0.30 mM	17.5242	0.853057
34.5375	Caffeic	0.60 mM	16.8287	1.15356
34.5375	Caffeic	1.20 mM	17.654	0.276296
34.5375	Caffeic	2.40 mM	18.5063	0.959042
34.5375	Cinnamic	0 mM	20.009	0.906392
34.5375	Cinnamic	0.30 mM	15.2208	0.523968
34.5375	Cinnamic	0.60 mM	13.7903	0.167434
34.5375	Cinnamic	1.20 mM	9.5985	0.83948
34.5375	Cinnamic	2.40 mM	1.4335	0.0566304
34.5375	Coumaric	0 mM	25.6403	3.66814
34.5375	Coumaric	0.30 mM	21.2903	2.28939
34.5375	Coumaric	0.60 mM	19.069	0.288944
34.5375	Coumaric	1.20 mM	19.0733	1.57284
34.5375	Coumaric	2.40 mM	17.1495	0.868572
34.5375	Ferulic	0 mM	20.009	0.906392
34.5375	Ferulic	0.30 mM	15.6683	0.243538
34.5375	Ferulic	0.60 mM	17.6913	0.850499
34.5375	Ferulic	1.20 mM	17.1427	0.603925
34.5375	Ferulic	2.40 mM	12.5742	0.188135
35.0375	Caffeic	0 mM	20.2727	0.91901
35.0375	Caffeic	0.30 mM	17.8702	0.9379
35.0375	Caffeic	0.60 mM	17.1867	1.18514
35.0375	Caffeic	1.20 mM	17.9537	0.292343
35.0375	Caffeic	2.40 mM	18.8882	0.861064
35.0375	Cinnamic	0 mM	20.2727	0.91901
35.0375	Cinnamic	0.30 mM	15.4908	0.479642
35.0375	Cinnamic	0.60 mM	14.0753	0.135525
35.0375	Cinnamic	1.20 mM	9.97725	0.819083
35.0375	Cinnamic	2.40 mM	1.5275	0.0717705
35.0375	Coumaric	0 mM	25.7948	3.6731
35.0375	Coumaric	0.30 mM	21.661	2.27392
35.0375	Coumaric	0.60 mM	19.2437	0.26102
35.0375	Coumaric	1.20 mM	19.7075	1.72887
35.0375	Coumaric	2.40 mM	17.453	0.820182
35.0375	Ferulic	0 mM	20.2727	0.91901
35.0375	Ferulic	0.30 mM	15.984	0.203786
35.0375	Ferulic	0.60 mM	18.1075	0.897993
35.0375	Ferulic	1.20 mM	17.519	0.580542
35.0375	Ferulic	2.40 mM	12.7755	0.172736
35.5375	Caffeic	0 mM	20.4668	0.90207
35.5375	Caffeic	0.30 mM	17.8955	0.906557
35.5375	Caffeic	0.60 mM	17.3105	1.20194
35.5375	Caffeic	1.20 mM	18.1043	0.335024
35.5375	Caffeic	2.40 mM	19.1062	0.872945
35.5375	Cinnamic	0 mM	20.4668	0.90207
35.5375	Cinnamic	0.30 mM	15.5442	0.611614
35.5375	Cinnamic	0.60 mM	14.1813	0.146902
35.5375	Cinnamic	1.20 mM	10.2652	0.889038
35.5375	Cinnamic	2.40 mM	1.586	0.0825873
35.5375	Coumaric	0 mM	25.8878	3.73147
35.5375	Coumaric	0.30 mM	21.654	2.44674
35.5375	Coumaric	0.60 mM	19.4773	0.345049
35.5375	Coumaric	1.20 mM	19.8878	1.92033
35.5375	Coumaric	2.40 mM	17.4785	0.858857
35.5375	Ferulic	0 mM	20.4668	0.90207
35.5375	Ferulic	0.30 mM	15.8782	0.255552
35.5375	Ferulic	0.60 mM	18.179	0.9445
35.5375	Ferulic	1.20 mM	17.595	0.580006
35.5375	Ferulic	2.40 mM	12.7915	0.183879
36.0375	Caffeic	0 mM	20.6932	0.977418
36.0375	Caffeic	0.30 mM	18.0847	0.940748
36.0375	Caffeic	0.60 mM	17.598	1.09429
36.0375	Caffeic	1.20 mM	18.2945	0.315889
36.0375	Caffeic	2.40 mM	19.4967	0.901887
36.0375	Cinnamic	0 mM	20.6932	0.977418
36.0375	Cinnamic	0.30 mM	15.6898	0.570117
36.0375	Cinnamic	0.60 mM	14.3298	0.154221
36.0375	Cinnamic	1.20 mM	10.6088	0.932377
36.0375	Cinnamic	2.40 mM	1.69375	0.0870455
36.0375	Coumaric	0 mM	26.0053	3.80961
36.0375	Coumaric	0.30 mM	21.8783	2.39696
36.0375	Coumaric	0.60 mM	19.635	0.245269
36.0375	Coumaric	1.20 mM	20.1627	2.12462
36.0375	Coumaric	2.40 mM	17.6648	0.757305
36.0375	Ferulic	0 mM	20.6932	0.977418
36.0375	Ferulic	0.30 mM	15.9238	0.271517
36.0375	Ferulic	0.60 mM	18.4935	0.894419
36.0375	Ferulic	1.20 mM	17.7568	0.466248
36.0375	Ferulic	2.40 mM	12.835	0.20941
36.5375	Caffeic	0 mM	20.832	0.822821
36.5375	Caffeic	0.30 mM	18.2007	1.02506
36.5375	Caffeic	0.60 mM	17.7958	1.0887
36.5375	Caffeic	1.20 mM	18.5613	0.223844
36.5375	Caffeic	2.40 mM	19.7632	0.951775
36.5375	Cinnamic	0 mM	20.832	0.822821
36.5375	Cinnamic	0.30 mM	15.7805	0.586755
36.5375	Cinnamic	0.60 mM	14.5702	0.109725
36.5375	Cinnamic	1.20 mM	10.962	1.0006
36.5375	Cinnamic	2.40 mM	1.77075	0.096948
36.5375	Coumaric	0 mM	25.9865	3.71021
36.5375	Coumaric	0.30 mM	22.1193	2.49416
36.5375	Coumaric	0.60 mM	19.797	0.401802
36.5375	Coumaric	1.20 mM	20.4898	2.12512
36.5375	Coumaric	2.40 mM	17.9127	0.921941
36.5375	Ferulic	0 mM	20.832	0.822821
36.5375	Ferulic	0.30 mM	16.0832	0.290336
36.5375	Ferulic	0.60 mM	18.5953	0.910997
36.5375	Ferulic	1.20 mM	17.9597	0.479193
36.5375	Ferulic	2.40 mM	13.0175	0.20329
37.0375	Caffeic	0 mM	20.9853	0.877163
37.0375	Caffeic	0.30 mM	18.2963	1.03417
37.0375	Caffeic	0.60 mM	17.9865	1.11974
37.0375	Caffeic	1.20 mM	18.6973	0.25481
37.0375	Caffeic	2.40 mM	19.947	0.988733
37.0375	Cinnamic	0 mM	20.9853	0.877163
37.0375	Cinnamic	0.30 mM	15.9703	0.548381
37.0375	Cinnamic	0.60 mM	14.6205	0.107274
37.0375	Cinnamic	1.20 mM	11.2737	1.06099
37.0375	Cinnamic	2.40 mM	1.88725	0.0977902
37.0375	Coumaric	0 mM	26.074	3.7297
37.0375	Coumaric	0.30 mM	22.2162	2.59884
37.0375	Coumaric	0.60 mM	19.9458	0.345445
37.0375	Coumaric	1.20 mM	20.8122	2.17778
37.0375	Coumaric	2.40 mM	17.9853	0.807495
37.0375	Ferulic	0 mM	20.9853	0.877163
37.0375	Ferulic	0.30 mM	16.0472	0.259158
37.0375	Ferulic	0.60 mM	18.8762	0.934213
37.0375	Ferulic	1.20 mM	18.1107	0.404384
37.0375	Ferulic	2.40 mM	13.0325	0.18445
37.5375	Caffeic	0 mM	21.1425	0.98905
37.5375	Caffeic	0.30 mM	18.4225	0.889073
37.5375	Caffeic	0.60 mM	18.2037	1.11949
37.5375	Caffeic	1.20 mM	18.9925	0.268454
37.5375	Caffeic	2.40 mM	20.2877	1.03214
37.5375	Cinnamic	0 mM	21.1425	0.98905
37.5375	Cinnamic	0.30 mM	16.1375	0.561848
37.5375	Cinnamic	0.60 mM	14.826	0.0639635
37.5375	Cinnamic	1.20 mM	11.6255	1.0571
37.5375	Cinnamic	2.40 mM	1.994	0.115004
37.5375	Coumaric	0 mM	26.1928	3.7809
37.5375	Coumaric	0.30 mM	22.4208	2.74544
37.5375	Coumaric	0.60 mM	20.0963	0.300917
37.5375	Coumaric	1.20 mM	21.2535	2.29339
37.5375	Coumaric	2.40 mM	18.1103	0.710435
37.5375	Ferulic	0 mM	21.1425	0.98905
37.5375	Ferulic	0.30 mM	16.149	0.285596
37.5375	Ferulic	0.60 mM	19.1502	0.961417
37.5375	Ferulic	1.20 mM	18.304	0.419496
37.5375	Ferulic	2.40 mM	13.1165	0.191549
38.0375	Caffeic	0 mM	21.2425	0.92019
38.0375	Caffeic	0.30 mM	18.3208	0.877773
38.0375	Caffeic	0.60 mM	18.2162	1.16807
38.0375	Caffeic	1.20 mM	19.139	0.209144
38.0375	Caffeic	2.40 mM	20.5347	1.09141
38.0375	Cinnamic	0 mM	21.2425	0.92019
38.0375	Cinnamic	0.30 mM	16.1597	0.643656
38.0375	Cinnamic	0.60 mM	14.8707	0.109155
38.0375	Cinnamic	1.20 mM	11.9838	1.11565
38.0375	Cinnamic	2.40 mM	2.06725	0.127811
38.0375	Coumaric	0 mM	26.3513	3.84754
38.0375	Coumaric	0.30 mM	22.2712	3.14451
38.0375	Coumaric	0.60 mM	20.2613	0.282421
38.0375	Coumaric	1.20 mM	21.406	2.374
38.0375	Coumaric	2.40 mM	18.119	0.786962
38.0375	Ferulic	0 mM	21.2425	0.92019
38.0375	Ferulic	0.30 mM	16.105	0.293045
38.0375	Ferulic	0.60 mM	19.19	0.955714
38.0375	Ferulic	1.20 mM	18.3515	0.34129
38.0375	Ferulic	2.40 mM	13.1442	0.18838
38.5375	Caffeic	0 mM	21.4977	1.0359
38.5375	Caffeic	0.30 mM	18.4767	0.813148
38.5375	Caffeic	0.60 mM	18.3558	1.19853
38.5375	Caffeic	1.20 mM	19.2987	0.174708
38.5375	Caffeic	2.40 mM	20.8562	1.16096
38.5375	Cinnamic	0 mM	21.4977	1.0359
38.5375	Cinnamic	0.30 mM	16.3463	0.578355
38.5375	Cinnamic	0.60 mM	14.9352	0.0868922
38.5375	Cinnamic	1.20 mM	12.2867	1.07075
38.5375	Cinnamic	2.40 mM	2.172	0.136267
38.5375	Coumaric	0 mM	26.4608	3.99026
38.5375	Coumaric	0.30 mM	22.367	3.25151
38.5375	Coumaric	0.60 mM	20.458	0.318278
38.5375	Coumaric	1.20 mM	21.7252	2.46099
38.5375	Coumaric	2.40 mM	18.3223	0.848238
38.5375	Ferulic	0 mM	21.4977	1.0359
38.5375	Ferulic	0.30 mM	16.154	0.218594
38.5375	Ferulic	0.60 mM	19.497	0.903142
38.5375	Ferulic	1.20 mM	18.4665	0.438061
38.5375	Ferulic	2.40 mM	13.2308	0.290697
39.0375	Caffeic	0 mM	21.6908	0.930564
39.0375	Caffeic	0.30 mM	18.7578	1.0019
39.0375	Caffeic	0.60 mM	18.6545	1.19999
39.0375	Caffeic	1.20 mM	19.5875	0.201581
39.0375	Caffeic	2.40 mM	21.2305	1.22845
39.0375	Cinnamic	0 mM	21.6908	0.930564
39.0375	Cinnamic	0.30 mM	16.4885	0.510549
39.0375	Cinnamic	0.60 mM	15.133	0.0832546
39.0375	Cinnamic	1.20 mM	12.6595	1.15019
39.0375	Cinnamic	2.40 mM	2.30025	0.137687
39.0375	Coumaric	0 mM	26.6375	4.04353
39.0375	Coumaric	0.30 mM	22.5975	3.23175
39.0375	Coumaric	0.60 mM	20.5882	0.327028
39.0375	Coumaric	1.20 mM	22.2742	2.41608
39.0375	Coumaric	2.40 mM	18.5085	0.76046
39.0375	Ferulic	0 mM	21.6908	0.930564
39.0375	Ferulic	0.30 mM	16.2035	0.225084
39.0375	Ferulic	0.60 mM	19.8412	1.01146
39.0375	Ferulic	1.20 mM	18.6247	0.401581
39.0375	Ferulic	2.40 mM	13.346	0.262955
39.5375	Caffeic	0 mM	21.7117	0.931185
39.5375	Caffeic	0.30 mM	18.6633	1.07295
39.5375	Caffeic	0.60 mM	18.7575	1.01181
39.5375	Caffeic	1.20 mM	19.7015	0.225756
39.5375	Caffeic	2.40 mM	21.4653	1.23059
39.5375	Cinnamic	0 mM	21.7117	0.931185
39.5375	Cinnamic	0.30 mM	16.5825	0.57163
39.5375	Cinnamic	0.60 mM	15.195	0.087799
39.5375	Cinnamic	1.20 mM	12.916	1.13981
39.5375	Cinnamic	2.40 mM	2.38925	0.15941
39.5375	Coumaric	0 mM	26.56	3.98745
39.5375	Coumaric	0.30 mM	22.6775	3.40082
39.5375	Coumaric	0.60 mM	20.7485	0.360025
39.5375	Coumaric	1.20 mM	22.5233	2.63577
39.5375	Coumaric	2.40 mM	18.5628	0.823279
39.5375	Ferulic	0 mM	21.7117	0.931185
39.5375	Ferulic	0.30 mM	16.1857	0.288913
39.5375	Ferulic	0.60 mM	19.864	0.999331
39.5375	Ferulic	1.20 mM	18.7198	0.496458
39.5375	Ferulic	2.40 mM	13.3833	0.261687
40.0375	Caffeic	0 mM	21.871	0.971999
40.0375	Caffeic	0.30 mM	18.8495	1.01438
40.0375	Caffeic	0.60 mM	18.951	1.11503
40.0375	Caffeic	1.20 mM	19.9623	0.238093
40.0375	Caffeic	2.40 mM	21.8072	1.3234
40.0375	Cinnamic	0 mM	21.871	0.971999
40.0375	Cinnamic	0.30 mM	16.7093	0.495374
40.0375	Cinnamic	0.60 mM	15.3035	0.0618897
40.0375	Cinnamic	1.20 mM	13.0998	1.11905
40.0375	Cinnamic	2.40 mM	2.4915	0.165571
40.0375	Coumaric	0 mM	26.6238	4.03414
40.0375	Coumaric	0.30 mM	22.8272	3.53258
40.0375	Coumaric	0.60 mM	20.9148	0.357984
40.0375	Coumaric	1.20 mM	22.886	2.73534
40.0375	Coumaric	2.40 mM	18.74	0.883114
40.0375	Ferulic	0 mM	21.871	0.971999
40.0375	Ferulic	0.30 mM	16.3135	0.193071
40.0375	Ferulic	0.60 mM	20.0188	1.02947
40.0375	Ferulic	1.20 mM	18.886	0.569551
40.0375	Ferulic	2.40 mM	13.4265	0.307311
40.5375	Caffeic	0 mM	22.0697	0.961797
40.5375	Caffeic	0.30 mM	18.9842	1.06372
40.5375	Caffeic	0.60 mM	19.1465	1.10284
40.5375	Caffeic	1.20 mM	20.2275	0.223078
40.5375	Caffeic	2.40 mM	22.129	1.48227
40.5375	Cinnamic	0 mM	22.0697	0.961797
40.5375	Cinnamic	0.30 mM	16.922	0.49111
40.5375	Cinnamic	0.60 mM	15.4093	0.100729
40.5375	Cinnamic	1.20 mM	13.3165	0.948372
40.5375	Cinnamic	2.40 mM	2.614	0.152966
40.5375	Coumaric	0 mM	26.913	3.96215
40.5375	Coumaric	0.30 mM	22.9058	3.36645
40.5375	Coumaric	0.60 mM	21.024	0.389844
40.5375	Coumaric	1.20 mM	23.3422	2.79249
40.5375	Coumaric	2.40 mM	18.794	0.7391
40.5375	Ferulic	0 mM	22.0697	0.961797
40.5375	Ferulic	0.30 mM	16.338	0.184902
40.5375	Ferulic	0.60 mM	20.3625	1.04359
40.5375	Ferulic	1.20 mM	19.022	0.47888
40.5375	Ferulic	2.40 mM	13.5557	0.337025
41.0375	Caffeic	0 mM	22.194	0.957544
41.0375	Caffeic	0.30 mM	19.014	1.16756
41.0375	Caffeic	0.60 mM	19.2127	1.03519
41.0375	Caffeic	1.20 mM	20.3905	0.243199
41.0375	Caffeic	2.40 mM	22.2802	1.57987
41.0375	Cinnamic	0 mM	22.194	0.957544
41.0375	Cinnamic	0.30 mM	16.941	0.55674
41.0375	Cinnamic	0.60 mM	15.4898	0.00736546
41.0375	Cinnamic	1.20 mM	13.3997	0.833476
41.0375	Cinnamic	2.40 mM	2.69125	0.150584
41.0375	Coumaric	0 mM	26.7802	4.00372
41.0375	Coumaric	0.30 mM	22.931	3.85178
41.0375	Coumaric	0.60 mM	21.137	0.265665
41.0375	Coumaric	1.20 mM	23.564	2.97737
41.0375	Coumaric	2.40 mM	18.8942	0.776004
41.0375	Ferulic	0 mM	22.194	0.957544
41.0375	Ferulic	0.30 mM	16.2045	0.184977
41.0375	Ferulic	0.60 mM	20.442	1.07295
41.0375	Ferulic	1.20 mM	19.047	0.579162
41.0375	Ferulic	2.40 mM	13.6028	0.312778
41.5375	Caffeic	0 mM	22.3813	1.01683
41.5375	Caffeic	0.30 mM	19.1925	1.05364
41.5375	Caffeic	0.60 mM	19.5745	1.10687
41.5375	Caffeic	1.20 mM	20.6585	0.192334
41.5375	Caffeic	2.40 mM	22.4237	1.73394
41.5375	Cinnamic	0 mM	22.3813	1.01683
41.5375	Cinnamic	0.30 mM	17.05	0.529221
41.5375	Cinnamic	0.60 mM	15.6705	0.0724546
41.5375	Cinnamic	1.20 mM	13.5855	0.788848
41.5375	Cinnamic	2.40 mM	2.85175	0.147489
41.5375	Coumaric	0 mM	26.9992	4.01511
41.5375	Coumaric	0.30 mM	23.2065	3.68521
41.5375	Coumaric	0.60 mM	21.4002	0.387349
41.5375	Coumaric	1.20 mM	24.0555	3.13938
41.5375	Coumaric	2.40 mM	19.169	0.738274
41.5375	Ferulic	0 mM	22.3813	1.01683
41.5375	Ferulic	0.30 mM	16.428	0.227999
41.5375	Ferulic	0.60 mM	20.6865	0.998861
41.5375	Ferulic	1.20 mM	19.3122	0.353818
41.5375	Ferulic	2.40 mM	13.6415	0.292868
42.0375	Caffeic	0 mM	22.2435	0.931456
42.0375	Caffeic	0.30 mM	19.1468	1.02377
42.0375	Caffeic	0.60 mM	19.5938	1.11711
42.0375	Caffeic	1.20 mM	20.8615	0.162081
42.0375	Caffeic	2.40 mM	22.5207	1.94937
42.0375	Cinnamic	0 mM	22.2435	0.931456
42.0375	Cinnamic	0.30 mM	17.104	0.538849
42.0375	Cinnamic	0.60 mM	15.6948	0.0743163
42.0375	Cinnamic	1.20 mM	13.6512	0.817836
42.0375	Cinnamic	2.40 mM	2.95825	0.153233
42.0375	Coumaric	0 mM	26.9295	4.14372
42.0375	Coumaric	0.30 mM	23.0875	3.9183
42.0375	Coumaric	0.60 mM	21.3652	0.348123
42.0375	Coumaric	1.20 mM	24.3167	3.16105
42.0375	Coumaric	2.40 mM	19.0903	0.863505
42.0375	Ferulic	0 mM	22.2435	0.931456
42.0375	Ferulic	0.30 mM	16.3307	0.184495
42.0375	Ferulic	0.60 mM	20.7563	1.08148
42.0375	Ferulic	1.20 mM	19.3762	0.424216
42.0375	Ferulic	2.40 mM	13.662	0.320225
42.5375	Caffeic	0 mM	22.347	0.857775
42.5375	Caffeic	0.30 mM	19.3137	1.12886
42.5375	Caffeic	0.60 mM	19.7022	1.05608
42.5375	Caffeic	1.20 mM	21.1115	0.304535
42.5375	Caffeic	2.40 mM	22.644	2.01058
42.5375	Cinnamic	0 mM	22.347	0.857775
42.5375	Cinnamic	0.30 mM	17.2465	0.605856
42.5375	Cinnamic	0.60 mM	15.8198	0.103638
42.5375	Cinnamic	1.20 mM	13.5162	0.803285
42.5375	Cinnamic	2.40 mM	3.10325	0.154141
42.5375	Coumaric	0 mM	27.0832	4.05154
42.5375	Coumaric	0.30 mM	23.07	3.98255
42.5375	Coumaric	0.60 mM	21.4982	0.275799
42.5375	Coumaric	1.20 mM	24.8065	3.35629
42.5375	Coumaric	2.40 mM	19.238	0.741285
42.5375	Ferulic	0 mM	22.347	0.857775
42.5375	Ferulic	0.30 mM	16.3257	0.327113
42.5375	Ferulic	0.60 mM	20.983	1.14795
42.5375	Ferulic	1.20 mM	19.4585	0.367781
42.5375	Ferulic	2.40 mM	13.7088	0.294161
43.0375	Caffeic	0 mM	22.4642	0.955295
43.0375	Caffeic	0.30 mM	19.2203	1.10123
43.0375	Caffeic	0.60 mM	19.8133	1.1123
43.0375	Caffeic	1.20 mM	21.2997	0.420621
43.0375	Caffeic	2.40 mM	22.814	2.13968
43.0375	Cinnamic	0 mM	22.4642	0.955295
43.0375	Cinnamic	0.30 mM	17.3268	0.523229
43.0375	Cinnamic	0.60 mM	15.8255	0.0672929
43.0375	Cinnamic	1.20 mM	13.331	0.788293
43.0375	Cinnamic	2.40 mM	3.22725	0.163522
43.0375	Coumaric	0 mM	27.039	4.16467
43.0375	Coumaric	0.30 mM	23.0407	4.12984
43.0375	Coumaric	0.60 mM	21.6015	0.307598
43.0375	Coumaric	1.20 mM	25.0555	3.26015
43.0375	Coumaric	2.40 mM	19.2682	0.760689
43.0375	Ferulic	0 mM	22.4642	0.955295
43.0375	Ferulic	0.30 mM	16.254	0.306234
43.0375	Ferulic	0.60 mM	21.0905	1.04272
43.0375	Ferulic	1.20 mM	19.5515	0.423259
43.0375	Ferulic	2.40 mM	13.6852	0.334666
43.5375	Caffeic	0 mM	22.532	0.969866
43.5375	Caffeic	0.30 mM	19.342	1.17063
43.5375	Caffeic	0.60 mM	20.0215	1.08835
43.5375	Caffeic	1.20 mM	21.6633	0.533667
43.5375	Caffeic	2.40 mM	22.8077	2.17168
43.5375	Cinnamic	0 mM	22.532	0.969866
43.5375	Cinnamic	0.30 mM	17.4548	0.605178
43.5375	Cinnamic	0.60 mM	15.9545	0.108128
43.5375	Cinnamic	1.20 mM	13.2967	0.861064
43.5375	Cinnamic	2.40 mM	3.3455	0.174687
43.5375	Coumaric	0 mM	27.096	4.28588
43.5375	Coumaric	0.30 mM	23.1148	4.24444
43.5375	Coumaric	0.60 mM	21.7035	0.299369
43.5375	Coumaric	1.20 mM	25.4788	3.37662
43.5375	Coumaric	2.40 mM	19.512	0.87695
43.5375	Ferulic	0 mM	22.532	0.969866
43.5375	Ferulic	0.30 mM	16.363	0.259041
43.5375	Ferulic	0.60 mM	21.3167	1.0793
43.5375	Ferulic	1.20 mM	19.6485	0.462368
43.5375	Ferulic	2.40 mM	13.7675	0.331093
44.0375	Caffeic	0 mM	22.798	1.00109
44.0375	Caffeic	0.30 mM	19.4498	1.17286
44.0375	Caffeic	0.60 mM	20.126	1.17845
44.0375	Caffeic	1.20 mM	22.0312	0.58549
44.0375	Caffeic	2.40 mM	23.0625	2.30464
44.0375	Cinnamic	0 mM	22.798	1.00109
44.0375	Cinnamic	0.30 mM	17.6035	0.584362
44.0375	Cinnamic	0.60 mM	16.1432	0.112254
44.0375	Cinnamic	1.20 mM	13.1985	0.834319
44.0375	Cinnamic	2.40 mM	3.44125	0.200552
44.0375	Coumaric	0 mM	27.2285	4.24965
44.0375	Coumaric	0.30 mM	23.1328	4.31908
44.0375	Coumaric	0.60 mM	21.8345	0.33402
44.0375	Coumaric	1.20 mM	25.7243	3.59238
44.0375	Coumaric	2.40 mM	19.6032	0.698541
44.0375	Ferulic	0 mM	22.798	1.00109
44.0375	Ferulic	0.30 mM	16.3577	0.274792
44.0375	Ferulic	0.60 mM	21.542	1.18651
44.0375	Ferulic	1.20 mM	19.8203	0.430512
44.0375	Ferulic	2.40 mM	13.7915	0.326885
44.5375	Caffeic	0 mM	22.8505	0.821063
44.5375	Caffeic	0.30 mM	19.5042	1.2115
44.5375	Caffeic	0.60 mM	20.345	1.16644
44.5375	Caffeic	1.20 mM	22.224	0.701446
44.5375	Caffeic	2.40 mM	23.2312	2.32711
44.5375	Cinnamic	0 mM	22.8505	0.821063
44.5375	Cinnamic	0.30 mM	17.6815	0.614648
44.5375	Cinnamic	0.60 mM	16.2658	0.219597
44.5375	Cinnamic	1.20 mM	13.1088	0.836922
44.5375	Cinnamic	2.40 mM	3.50575	0.19896
44.5375	Coumaric	0 mM	27.3912	4.37021
44.5375	Coumaric	0.30 mM	23.181	4.45236
44.5375	Coumaric	0.60 mM	21.938	0.286204
44.5375	Coumaric	1.20 mM	26.0012	3.76488
44.5375	Coumaric	2.40 mM	19.6565	0.758421
44.5375	Ferulic	0 mM	22.8505	0.821063
44.5375	Ferulic	0.30 mM	16.3178	0.335456
44.5375	Ferulic	0.60 mM	21.6148	1.09107
44.5375	Ferulic	1.20 mM	20.044	0.503864
44.5375	Ferulic	2.40 mM	13.8498	0.374397
45.0375	Caffeic	0 mM	22.9737	0.952985
45.0375	Caffeic	0.30 mM	19.581	1.31639
45.0375	Caffeic	0.60 mM	20.458	1.24661
45.0375	Caffeic	1.20 mM	22.5375	0.833455
45.0375	Caffeic	2.40 mM	23.3585	2.47359
45.0375	Cinnamic	0 mM	22.9737	0.952985
45.0375	Cinnamic	0.30 mM	17.8203	0.548452
45.0375	Cinnamic	0.60 mM	16.2585	0.192086
45.0375	Cinnamic	1.20 mM	12.9845	0.697118
45.0375	Cinnamic	2.40 mM	3.60975	0.182122
45.0375	Coumaric	0 mM	27.294	4.37266
45.0375	Coumaric	0.30 mM	23.1668	4.42158
45.0375	Coumaric	0.60 mM	22.0733	0.403061
45.0375	Coumaric	1.20 mM	26.2778	3.63062
45.0375	Coumaric	2.40 mM	19.7647	0.720487
45.0375	Ferulic	0 mM	22.9737	0.952985
45.0375	Ferulic	0.30 mM	16.248	0.334126
45.0375	Ferulic	0.60 mM	21.7958	1.12024
45.0375	Ferulic	1.20 mM	20.036	0.595396
45.0375	Ferulic	2.40 mM	13.869	0.302094
45.5375	Caffeic	0 mM	23.163	0.917582
45.5375	Caffeic	0.30 mM	19.7245	1.33429
45.5375	Caffeic	0.60 mM	20.6543	1.15404
45.5375	Caffeic	1.20 mM	22.779	0.858133
45.5375	Caffeic	2.40 mM	23.59	2.43138
45.5375	Cinnamic	0 mM	23.163	0.917582
45.5375	Cinnamic	0.30 mM	17.906	0.569929
45.5375	Cinnamic	0.60 mM	16.4047	0.20681
45.5375	Cinnamic	1.20 mM	12.8997	0.758905
45.5375	Cinnamic	2.40 mM	3.71075	0.190652
45.5375	Coumaric	0 mM	27.3942	4.38658
45.5375	Coumaric	0.30 mM	23.1352	4.53411
45.5375	Coumaric	0.60 mM	22.2688	0.436629
45.5375	Coumaric	1.20 mM	26.4208	3.68003
45.5375	Coumaric	2.40 mM	19.8735	0.646484
45.5375	Ferulic	0 mM	23.163	0.917582
45.5375	Ferulic	0.30 mM	16.3195	0.298643
45.5375	Ferulic	0.60 mM	21.9052	1.20563
45.5375	Ferulic	1.20 mM	20.0685	0.605493
45.5375	Ferulic	2.40 mM	13.9422	0.367421
46.0375	Caffeic	0 mM	23.1412	1.05882
46.0375	Caffeic	0.30 mM	19.6947	1.3001
46.0375	Caffeic	0.60 mM	20.7955	1.19947
46.0375	Caffeic	1.20 mM	23.0218	0.829918
46.0375	Caffeic	2.40 mM	23.6075	2.46212
46.0375	Cinnamic	0 mM	23.1412	1.05882
46.0375	Cinnamic	0.30 mM	17.9773	0.702872
46.0375	Cinnamic	0.60 mM	16.4655	0.263553
46.0375	Cinnamic	1.20 mM	12.7815	0.72449
46.0375	Cinnamic	2.40 mM	3.82625	0.196671
46.0375	Coumaric	0 mM	27.329	4.42504
46.0375	Coumaric	0.30 mM	23.1958	4.67125
46.0375	Coumaric	0.60 mM	22.3565	0.275024
46.0375	Coumaric	1.20 mM	26.5712	3.5338
46.0375	Coumaric	2.40 mM	20.0225	0.655458
46.0375	Ferulic	0 mM	23.1412	1.05882
46.0375	Ferulic	0.30 mM	16.273	0.316126
46.0375	Ferulic	0.60 mM	21.9883	1.2026
46.0375	Ferulic	1.20 mM	20.2168	0.656354
46.0375	Ferulic	2.40 mM	13.9202	0.441468
46.5375	Caffeic	0 mM	23.4095	1.0826
46.5375	Caffeic	0.30 mM	19.7697	1.38426
46.5375	Caffeic	0.60 mM	20.9758	1.13665
46.5375	Caffeic	1.20 mM	23.3747	0.91452
46.5375	Caffeic	2.40 mM	23.681	2.55344
46.5375	Cinnamic	0 mM	23.4095	1.0826
46.5375	Cinnamic	0.30 mM	18.1	0.579725
46.5375	Cinnamic	0.60 mM	16.4937	0.269527
46.5375	Cinnamic	1.20 mM	12.76	0.795264
46.5375	Cinnamic	2.40 mM	3.93975	0.217083
46.5375	Coumaric	0 mM	27.477	4.31806
46.5375	Coumaric	0.30 mM	23.0775	4.81183
46.5375	Coumaric	0.60 mM	22.5155	0.411877
46.5375	Coumaric	1.20 mM	26.8818	3.67541
46.5375	Coumaric	2.40 mM	20.1008	0.718338
46.5375	Ferulic	0 mM	23.4095	1.0826
46.5375	Ferulic	0.30 mM	16.2915	0.368733
46.5375	Ferulic	0.60 mM	22.0945	1.20942
46.5375	Ferulic	1.20 mM	20.3465	0.699218
46.5375	Ferulic	2.40 mM	13.9733	0.388258
47.0375	Caffeic	0 mM	23.3702	0.82164
47.0375	Caffeic	0.30 mM	19.7843	1.42479
47.0375	Caffeic	0.60 mM	20.9615	1.25733
47.0375	Caffeic	1.20 mM	23.6815	0.856481
47.0375	Caffeic	2.40 mM	23.7527	2.60183
47.0375	Cinnamic	0 mM	23.3702	0.82164
47.0375	Cinnamic	0.30 mM	18.0915	0.671867
47.0375	Cinnamic	0.60 mM	16.5377	0.278131
47.0375	Cinnamic	1.20 mM	12.7387	0.798914
47.0375	Cinnamic	2.40 mM	4.01975	0.233327
47.0375	Coumaric	0 mM	27.3292	4.47487
47.0375	Coumaric	0.30 mM	23.1713	5.16766
47.0375	Coumaric	0.60 mM	22.583	0.45589
47.0375	Coumaric	1.20 mM	27.066	3.80905
47.0375	Coumaric	2.40 mM	20.1693	0.805468
47.0375	Ferulic	0 mM	23.3702	0.82164
47.0375	Ferulic	0.30 mM	16.2462	0.321704
47.0375	Ferulic	0.60 mM	22.1333	1.34218
47.0375	Ferulic	1.20 mM	20.466	0.602947
47.0375	Ferulic	2.40 mM	14.0043	0.409498
47.5375	Caffeic	0 mM	23.656	1.01262
47.5375	Caffeic	0.30 mM	20.1163	1.34451
47.5375	Caffeic	0.60 mM	21.2042	1.36629
47.5375	Caffeic	1.20 mM	23.844	0.875007
47.5375	Caffeic	2.40 mM	23.8335	2.54992
47.5375	Cinnamic	0 mM	23.656	1.01262
47.5375	Cinnamic	0.30 mM	18.196	0.602974
47.5375	Cinnamic	0.60 mM	16.7198	0.360624
47.5375	Cinnamic	1.20 mM	12.7125	0.784741
47.5375	Cinnamic	2.40 mM	4.19025	0.235623
47.5375	Coumaric	0 mM	27.3717	4.41753
47.5375	Coumaric	0.30 mM	23.3762	5.2027
47.5375	Coumaric	0.60 mM	22.847	0.421452
47.5375	Coumaric	1.20 mM	27.511	3.71258
47.5375	Coumaric	2.40 mM	20.4625	0.667009
47.5375	Ferulic	0 mM	23.656	1.01262
47.5375	Ferulic	0.30 mM	16.3392	0.331123
47.5375	Ferulic	0.60 mM	22.3897	1.33347
47.5375	Ferulic	1.20 mM	20.5222	0.734876
47.5375	Ferulic	2.40 mM	14.1472	0.42091
48.0708	Caffeic	0 mM	23.7535	0.886057
48.0708	Caffeic	0.30 mM	19.9827	1.30944
48.0708	Caffeic	0.60 mM	21.4845	1.30908
48.0708	Caffeic	1.20 mM	24.2102	0.603271
48.0708	Caffeic	2.40 mM	24.5502	2.44912
48.0708	Cinnamic	0 mM	23.7535	0.886057
48.0708	Cinnamic	0.30 mM	18.2138	0.672718
48.0708	Cinnamic	0.60 mM	16.7727	0.395295
48.0708	Cinnamic	1.20 mM	12.6478	0.765266
48.0708	Cinnamic	2.40 mM	4.24675	0.216166
48.0708	Coumaric	0 mM	27.467	4.67076
48.0708	Coumaric	0.30 mM	23.2895	5.37344
48.0708	Coumaric	0.60 mM	22.9515	0.459832
48.0708	Coumaric	1.20 mM	28.0255	3.86847
48.0708	Coumaric	2.40 mM	20.6328	0.684198
48.0708	Ferulic	0 mM	23.7535	0.886057
48.0708	Ferulic	0.30 mM	16.3042	0.34973
48.0708	Ferulic	0.60 mM	22.3968	1.41185
48.0708	Ferulic	1.20 mM	20.587	0.774257
48.0708	Ferulic	2.40 mM	14.1255	0.413191
48.5708	Caffeic	0 mM	23.7553	0.919176
48.5708	Caffeic	0.30 mM	19.9375	1.25557
48.5708	Caffeic	0.60 mM	21.5648	1.42947
48.5708	Caffeic	1.20 mM	24.4133	0.596117
48.5708	Caffeic	2.40 mM	24.6842	2.27947
48.5708	Cinnamic	0 mM	23.7553	0.919176
48.5708	Cinnamic	0.30 mM	18.1547	0.740059
48.5708	Cinnamic	0.60 mM	16.6848	0.344258
48.5708	Cinnamic	1.20 mM	12.5735	0.763865
48.5708	Cinnamic	2.40 mM	4.33025	0.241477
48.5708	Coumaric	0 mM	27.2785	4.51185
48.5708	Coumaric	0.30 mM	23.1567	5.59173
48.5708	Coumaric	0.60 mM	23.0855	0.431852
48.5708	Coumaric	1.20 mM	28.2707	3.87435
48.5708	Coumaric	2.40 mM	20.6182	0.600855
48.5708	Ferulic	0 mM	23.7553	0.919176
48.5708	Ferulic	0.30 mM	16.1642	0.34648
48.5708	Ferulic	0.60 mM	22.481	1.41341
48.5708	Ferulic	1.20 mM	20.5407	0.799159
48.5708	Ferulic	2.40 mM	14.0485	0.390562
49.0708	Caffeic	0 mM	23.9165	0.979471
49.0708	Caffeic	0.30 mM	20.0675	1.28455
49.0708	Caffeic	0.60 mM	21.805	1.43661
49.0708	Caffeic	1.20 mM	24.7662	0.500178
49.0708	Caffeic	2.40 mM	24.883	2.17227
49.0708	Cinnamic	0 mM	23.9165	0.979471
49.0708	Cinnamic	0.30 mM	18.324	0.792207
49.0708	Cinnamic	0.60 mM	16.775	0.382719
49.0708	Cinnamic	1.20 mM	12.634	0.770014
49.0708	Cinnamic	2.40 mM	4.4345	0.247636
49.0708	Coumaric	0 mM	27.4928	4.61441
49.0708	Coumaric	0.30 mM	23.1595	5.64565
49.0708	Coumaric	0.60 mM	23.3375	0.531585
49.0708	Coumaric	1.20 mM	28.5685	3.71664
49.0708	Coumaric	2.40 mM	20.6895	0.71068
49.0708	Ferulic	0 mM	23.9165	0.979471
49.0708	Ferulic	0.30 mM	16.1985	0.447099
49.0708	Ferulic	0.60 mM	22.6212	1.45177
49.0708	Ferulic	1.20 mM	20.4995	0.795488
49.0708	Ferulic	2.40 mM	14.104	0.419295
49.5792	Caffeic	0 mM	24.0033	1.12635
49.5792	Caffeic	0.30 mM	20.1397	1.24
49.5792	Caffeic	0.60 mM	21.8227	1.4387
49.5792	Caffeic	1.20 mM	24.9123	0.368946
49.5792	Caffeic	2.40 mM	24.9172	2.26356
49.5792	Cinnamic	0 mM	24.0033	1.12635
49.5792	Cinnamic	0.30 mM	18.4883	0.690412
49.5792	Cinnamic	0.60 mM	16.8798	0.47385
49.5792	Cinnamic	1.20 mM	12.6935	0.765212
49.5792	Cinnamic	2.40 mM	4.54325	0.262874
49.5792	Coumaric	0 mM	27.333	4.76134
49.5792	Coumaric	0.30 mM	23.243	5.93053
49.5792	Coumaric	0.60 mM	23.4322	0.558846
49.5792	Coumaric	1.20 mM	28.781	3.79809
49.5792	Coumaric	2.40 mM	20.7048	0.705469
49.5792	Ferulic	0 mM	24.0033	1.12635
49.5792	Ferulic	0.30 mM	16.1672	0.371635
49.5792	Ferulic	0.60 mM	22.6148	1.54739
49.5792	Ferulic	1.20 mM	20.545	0.76341
[truncated: 1,281 more rows]

## Sheet: Figure 1 B raw
Strain	Media	OrganicAcid	Replica	Time [h]	caffeic acid [mg/L]	p-coumaric acid [mg/L]	ferrulic acid [mg/L]	cinnamic acid [mg/L]	Acid consumed [%]	Acid left [%]
Blank	Delft 18	Cinnamic		0	0	0	0	26.4358	0	100
OKYL029	Delft 18	Cinnamic	1	24	0	0	0	0	100	0
OKYL029	Delft 18	Cinnamic	2	24	0	0	0	0	100	0
OKYL029	Delft 18	Cinnamic	3	24	0	0	0	0	100	0
OKYL029	Delft 18	Cinnamic	1	48	0.0409255	0.0420849	0.0379672	0	100	0
OKYL029	Delft 18	Cinnamic	2	48	0	0	0	0	100	0
OKYL029	Delft 18	Cinnamic	3	48	0	0	0	0	100	0
Blank	Delft 18	Coumaric		0	0	102.764	0	0	0	100
OKYL029	Delft 18	Coumaric	1	24	0	23.0731	0	0	77.5475	22.4525
OKYL029	Delft 18	Coumaric	2	24	0	20.2802	0	0	80.2653	19.7347
OKYL029	Delft 18	Coumaric	3	24	0	22.7258	0	0	77.8854	22.1146
OKYL029	Delft 18	Coumaric	1	48	0	0.116918	0	0	99.8862	0.113774
OKYL029	Delft 18	Coumaric	2	48	0	0.131479	0	0	99.8721	0.127943
OKYL029	Delft 18	Coumaric	3	48	0	0.0771592	0	0	99.9249	0.0750839
Blank	Delft 18	Caffeic		0	56.8116	0	0	0	0	100
OKYL029	Delft 18	Caffeic	1	24	47.764	0	9.21773	0	15.9256	84.0744
OKYL029	Delft 18	Caffeic	2	24	47.7688	0	9.59392	0	15.9172	84.0828
OKYL029	Delft 18	Caffeic	3	24	48.9209	0	9.30513	0	13.8893	86.1107
OKYL029	Delft 18	Caffeic	1	48	8.48746	0.225528	4.41651	0	85.0603	14.9397
OKYL029	Delft 18	Caffeic	2	48	9.33465	0.369024	4.80689	0	83.5691	16.4309
OKYL029	Delft 18	Caffeic	3	48	8.66626	0	3.81259	0	84.7456	15.2544
Blank	Delft 18	Ferulic		0	0	0	53.0336	0	0	100
OKYL029	Delft 18	Ferulic	1	24	0.278646	0	55.1212	0	-3.93646	100
OKYL029	Delft 18	Ferulic	2	24	0.416278	0	56.7432	0	-6.99488	100
OKYL029	Delft 18	Ferulic	3	24	0.292047	0	54.2697	0	-2.33074	100
OKYL029	Delft 18	Ferulic	1	48	0.916602	1.45171	54.3529	0	-2.48767	100
OKYL029	Delft 18	Ferulic	2	48	0.814781	1.46652	54.0298	0	-1.87854	100
OKYL029	Delft 18	Ferulic	3	48	0.967194	1.35059	51.9793	0	1.98791	98.0121

## Sheet: Figure 1 B plotted
Strain	Time	OrganicAcid	Media	Acid left_mean [%]	Acid left_sd [&]
Blank	0	Cinnamic	Delft 18	100
Blank	0	Coumaric	Delft 18	100
Blank	0	Caffeic	Delft 18	100
Blank	0	Ferulic	Delft 18	100
OKYL029	24	Cinnamic	Delft 18	0	0
OKYL029	24	Coumaric	Delft 18	21.4339	1.48122
OKYL029	24	Caffeic	Delft 18	84.756	1.17323
OKYL029	24	Ferulic	Delft 18	100	0
OKYL029	48	Cinnamic	Delft 18	0	0
OKYL029	48	Coumaric	Delft 18	0.1056	0.0273609
OKYL029	48	Caffeic	Delft 18	15.5416	0.786025
OKYL029	48	Ferulic	Delft 18	99.3374	1.14772

## Sheet: Figure 2 raw
Strain	Media	OrganicAcid	Replica	Time [h]	OD	4-HBA [mg/L]	p-coumaric acid [mg/L]	cinnamic acid [mg/L]
Blank	Delft	NO		0	0	0	0	0
Blank	Delft	Cinnamic		0	0	0	0	103.665
Blank	Delft	Coumaric		0	0	0	114.452	0
Blank	Novogy	NO		0	0	0.458365	0	0
Blank	Novogy	Cinnamic		0	0	0.459203	0	91.3323
Blank	Novogy	Coumaric		0	0	0	98.1861	0
OKYL029	Delft	NO	1	8	0.236	0	0	0
OKYL029	Delft	Cinnamic	1	8	0.256	0	0.403086	10.5962
OKYL029	Delft	Coumaric	1	8	0.428	1.47888	111.829	0
OKYL029	Novogy	NO	1	8	1.455	0	0	0
OKYL029	Novogy	Cinnamic	1	8	1.06	0	13.7629	62.1286
OKYL029	Novogy	Coumaric	1	8	1.17	0.326084	98.252	0
OKYL029	Delft	Cinnamic	2	8	0.31	0	0.203833	0.949853
OKYL029	Delft	Coumaric	2	8	0.414	1.53221	111.708	0
OKYL029	Novogy	Cinnamic	2	8	1.072	0.280862	13.209	63.3756
OKYL029	Novogy	Coumaric	2	8	1.335	0.318037	97.685	0
OKYL029	Delft	Cinnamic	3	8	0.292	0	0	5.11144
OKYL029	Delft	Coumaric	3	8	0.394	1.45261	112.913	0
OKYL029	Novogy	Cinnamic	3	8	0.964	0	13.6852	62.8762
OKYL029	Novogy	Coumaric	3	8	1.33	0.381128	97.6753	0
OKYL029	Delft	NO	1	12	1.16	0	0	0
OKYL029	Delft	Cinnamic	1	12	0.84	0	0	0
OKYL029	Delft	Coumaric	1	12	1.31	5.88213	100.534	0
OKYL029	Novogy	NO	1	12	4.237	0	0	0
OKYL029	Novogy	Cinnamic	1	12	3.477	0.191572	22.7092	8.52522
OKYL029	Novogy	Coumaric	1	12	4.009	2.44896	93.31	0
OKYL029	Delft	Cinnamic	2	12	1	0	0.271951	0
OKYL029	Delft	Coumaric	2	12	1.42	5.3615	100.437	0
OKYL029	Novogy	Cinnamic	2	12	3.496	0.137617	22.5691	10.6242
OKYL029	Novogy	Coumaric	2	12	4.598	2.46494	92.6781	0
OKYL029	Delft	Cinnamic	3	12	1.06	0	0.207862	0
OKYL029	Delft	Coumaric	3	12	1.34	5.60132	102.281	0
OKYL029	Novogy	Cinnamic	3	12	3.363	0.26551	23.7563	8.0582
OKYL029	Novogy	Coumaric	3	12	4.712	2.6728	93.9246	0
OKYL029	Delft	NO	1	15.3	2.22	0	0	0
OKYL029	Delft	Cinnamic	1	15.3	1.62	0	0	0
OKYL029	Delft	Coumaric	1	15.3	3.24	14.3128	77.9607	0
OKYL029	Novogy	NO	1	15.3	6.279	0	0	0
OKYL029	Novogy	Cinnamic	1	15.3	6.357	0.491882	22.8365	0
OKYL029	Novogy	Coumaric	1	15.3	6.396	4.79259	86.0393	0
OKYL029	Delft	Cinnamic	2	15.3	1.66	0	0.130337	0
OKYL029	Delft	Coumaric	2	15.3	2.98	13.2517	79.5658	0
OKYL029	Novogy	Cinnamic	2	15.3	5.031	0.4148	22.3359	0
OKYL029	Novogy	Coumaric	2	15.3	6.864	4.66588	86.2727	0
OKYL029	Delft	Cinnamic	3	15.3	1.7	0	0	0
OKYL029	Delft	Coumaric	3	15.3	3.74	13.679	78.7026	0
OKYL029	Novogy	Cinnamic	3	15.3	5.187	0.476967	23.4362	0
OKYL029	Novogy	Coumaric	3	15.3	6.825	5.20269	86.1891	0
OKYL029	Delft	NO	1	24	9.7	0	0	0
OKYL029	Delft	Cinnamic	1	24	4	0	0	0
OKYL029	Delft	Coumaric	1	24	10.9	29.5597	36.4929	0
OKYL029	Novogy	NO	1	24	14.1	0	0	0
OKYL029	Novogy	Cinnamic	1	24	8.55	1.83435	18.88	0
OKYL029	Novogy	Coumaric	1	24	14.2	13.5291	64.9079	0
OKYL029	Delft	Cinnamic	2	24	4.25	0	0	0
OKYL029	Delft	Coumaric	2	24	11.2	29.2633	35.953	0
OKYL029	Novogy	Cinnamic	2	24	8.55	1.80095	19.2415	0
OKYL029	Novogy	Coumaric	2	24	14.1	13.0544	66.0957	0
OKYL029	Delft	Cinnamic	3	24	3.95	0.0680785	0	0
OKYL029	Delft	Coumaric	3	24	10.5	29.1601	39.1883	0
OKYL029	Novogy	Cinnamic	3	24	8.6	2.07757	19.6361	0
OKYL029	Novogy	Coumaric	3	24	14.15	14.1589	64.8793	0
OKYL029	Delft	NO	1	30	11.8667	0	0	0
OKYL029	Delft	Cinnamic	1	30	4.66667	0	0	0
OKYL029	Delft	Coumaric	1	30	13.9333	33.1341	27.3012	0
OKYL029	Novogy	NO	1	30	17.8667	0	0	0
OKYL029	Novogy	Cinnamic	1	30		2.83306	16.6361	0
OKYL029	Novogy	Coumaric	1	30	17.7333	19.681	50.091	0
OKYL029	Delft	Cinnamic	2	30	6.4	0	0.136074	0
OKYL029	Delft	Coumaric	2	30	13.3333	34.0031	27.8116	0
OKYL029	Novogy	Cinnamic	2	30	9.33333	2.81775	17.0857	0
OKYL029	Novogy	Coumaric	2	30	17.6	19.5059	51.5896	0
OKYL029	Delft	Cinnamic	3	30	5.06667	0	0	0
OKYL029	Delft	Coumaric	3	30	12.3333	33.2904	29.8717	0
OKYL029	Novogy	Cinnamic	3	30	9.4	3.11238	17.2962	0
OKYL029	Novogy	Coumaric	3	30	17.4667	20.8302	48.6694	0
OKYL029	Delft	NO	1	39	18.2	0	0	0
OKYL029	Delft	Cinnamic	1	39	7.7	0	0	0
OKYL029	Delft	Coumaric	1	39	17.1	37.1594	18.4655	0
OKYL029	Novogy	NO	1	39	22.7	0	0	0
OKYL029	Novogy	Cinnamic	1	39	11.3	3.92795	13.806	0
OKYL029	Novogy	Coumaric	1	39	20.1	27.3096	30.4733	0
OKYL029	Delft	Cinnamic	2	39	6.4	0	0	0
OKYL029	Delft	Coumaric	2	39	15.7	38.0808	17.5866	0
OKYL029	Novogy	Cinnamic	2	39	11.8	3.86892	13.9432	0
OKYL029	Novogy	Coumaric	2	39	20.7	27.1165	31.9892	0
OKYL029	Delft	Cinnamic	3	39	7	0.143208	0	0
OKYL029	Delft	Coumaric	3	39	14.8	38.5089	17.8358	0
OKYL029	Novogy	Cinnamic	3	39	12.7	4.27698	14.1619	0
OKYL029	Novogy	Coumaric	3	39	20.9	28.5343	28.7364	0
OKYL029	Delft	NO	1	49.66	17.8	0.908511	0.960056	0
OKYL029	Delft	Cinnamic	1	49.66	8.7	0.0953351	0	0
OKYL029	Delft	Coumaric	1	49.66	17.6	45.4742	0.0688108	0
OKYL029	Novogy	NO	1	49.66	23.6	0	0	0
OKYL029	Novogy	Cinnamic	1	49.66	13	5.20173	10.7456	0
OKYL029	Novogy	Coumaric	1	49.66	23.4	34.6127	14.2019	0
OKYL029	Delft	Cinnamic	2	49.66	9	0.173369	0	0
OKYL029	Delft	Coumaric	2	49.66	17.1	46.7222	1.26217	0
OKYL029	Novogy	Cinnamic	2	49.66	12.6	5.22549	11.2015	0
OKYL029	Novogy	Coumaric	2	49.66	22	34.4913	15.379	0
OKYL029	Delft	Cinnamic	3	49.66	8.8	0	0	0
OKYL029	Delft	Coumaric	3	49.66	18.7	46.9522	0.0924916	0
OKYL029	Novogy	Cinnamic	3	49.66	13.3	5.6135	11.6241	0
OKYL029	Novogy	Coumaric	3	49.66	23	36.5771	12.972	0
OKYL029	Delft	NO	1	73.66	16.5	0	0	0
OKYL029	Delft	Cinnamic	1	73.66	10	0.204912	0	0
OKYL029	Delft	Coumaric	1	73.66	16.8	49.0524	0.0775581	0
OKYL029	Novogy	NO	1	73.66	29.2	0	0	0
OKYL029	Novogy	Cinnamic	1	73.66	14.8	7.56961	6.25513	0
OKYL029	Novogy	Coumaric	1	73.66	28.3	41.8497	1.43343	0
OKYL029	Delft	Cinnamic	2	73.66	9.3	0.234243	0	0
OKYL029	Delft	Coumaric	2	73.66	17.9	49.0084	0.343651	0
OKYL029	Novogy	Cinnamic	2	73.66	14.6	7.25963	6.71169	0
OKYL029	Novogy	Coumaric	2	73.66	28.7	42.0907	1.78116	0
OKYL029	Delft	Cinnamic	3	73.66	10.9	0.244838	0	0
OKYL029	Delft	Coumaric	3	73.66	16.1	49.9885	1.13533	0
OKYL029	Novogy	Cinnamic	3	73.66	15.5	7.88314	6.77224	0
OKYL029	Novogy	Coumaric	3	73.66	29.1	44.097	0.941675	0

## Sheet: Figure 2 plotted
Strain	Media	OrganicAcid	Time	OD_mean	OD_sd	4-HBA mean [mg/L]	4-HBA sd [mg/L]	p-coumaric acid mean [mg/L]	p-coumaric acid sd [mg/L]	cinnamic acid mean [mg/L]	cinnamic acid sd [mg/L]
Blank	Delft	Cinnamic	0	0		0		0		103.665
Blank	Delft	Coumaric	0	0		0		114.452		0
Blank	Novogy	Cinnamic	0	0		0.459203		0		91.3323
Blank	Novogy	Coumaric	0	0		0		98.1861		0
OKYL029	Delft	Cinnamic	8	0.286	0.0274955	0	0	0.202306	0.201547	5.55251	4.8383
OKYL029	Delft	Cinnamic	12	0.966667	0.113725	0	0	0.159938	0.142169	0	0
OKYL029	Delft	Cinnamic	15.3	1.66	0.04	0	0	0.0434455	0.0752498	0	0
OKYL029	Delft	Cinnamic	24	4.06667	0.160728	0.0226928	0.0393052	0	0	0	0
OKYL029	Delft	Cinnamic	30	5.37778	0.907581	0	0	0.0453581	0.0785625	0	0
OKYL029	Delft	Cinnamic	39	7.03333	0.650641	0.047736	0.0826812	0	0	0	0
OKYL029	Delft	Cinnamic	49.66	8.83333	0.152753	0.089568	0.0868282	0	0	0	0
OKYL029	Delft	Cinnamic	73.66	10.0667	0.802081	0.227998	0.0206824	0	0	0	0
OKYL029	Delft	Coumaric	8	0.412	0.017088	1.4879	0.0405587	112.15	0.663161	0	0
OKYL029	Delft	Coumaric	12	1.35667	0.0568624	5.61498	0.260588	101.084	1.0381	0	0
OKYL029	Delft	Coumaric	15.3	3.32	0.386264	13.7478	0.533891	78.743	0.803314	0	0
OKYL029	Delft	Coumaric	24	10.8667	0.351188	29.3277	0.207436	37.2114	1.7332	0	0
OKYL029	Delft	Coumaric	30	13.2	0.80829	33.4758	0.463225	28.3282	1.3609	0	0
OKYL029	Delft	Coumaric	39	15.8667	1.15902	37.9164	0.689636	17.9626	0.452971	0	0
OKYL029	Delft	Coumaric	49.66	17.8	0.818535	46.3829	0.795323	0.474492	0.682255	0	0
OKYL029	Delft	Coumaric	73.66	16.9333	0.907377	49.3498	0.553611	0.518845	0.550216	0	0
OKYL029	Novogy	Cinnamic	8	1.032	0.0591946	0.0936205	0.162156	13.5524	0.299875	62.7935	0.627627
OKYL029	Novogy	Cinnamic	12	3.44533	0.0719328	0.198233	0.0642061	23.0115	0.648783	9.06919	1.36674
OKYL029	Novogy	Cinnamic	15.3	5.525	0.724743	0.461216	0.0408837	22.8695	0.550886	0	0
OKYL029	Novogy	Cinnamic	24	8.56667	0.0288675	1.90429	0.150992	19.2525	0.378184	0	0
OKYL029	Novogy	Cinnamic	30	9.36667	0.0471405	2.92106	0.165859	17.006	0.337186	0	0
OKYL029	Novogy	Cinnamic	39	11.9333	0.70946	4.02461	0.220537	13.9704	0.179521	0	0
OKYL029	Novogy	Cinnamic	49.66	12.9667	0.351188	5.34691	0.231181	11.1904	0.439363	0	0
OKYL029	Novogy	Cinnamic	73.66	14.9667	0.472582	7.57079	0.311754	6.57969	0.282702	0	0
OKYL029	Novogy	Coumaric	8	1.27833	0.0938527	0.34175	0.0343392	97.8708	0.330194	0	0
OKYL029	Novogy	Coumaric	12	4.43967	0.377299	2.5289	0.124877	93.3043	0.623287	0	0
OKYL029	Novogy	Coumaric	15.3	6.695	0.259675	4.88705	0.280594	86.167	0.118288	0	0
OKYL029	Novogy	Coumaric	24	14.15	0.05	13.5808	0.554065	65.2943	0.694168	0	0
OKYL029	Novogy	Coumaric	30	17.6	0.133333	20.0057	0.719379	50.1167	1.46026	0	0
OKYL029	Novogy	Coumaric	39	20.5667	0.416333	27.6535	0.768903	30.3996	1.62762	0	0
OKYL029	Novogy	Coumaric	49.66	22.8	0.72111	35.227	1.17077	14.1843	1.20357	0	0
OKYL029	Novogy	Coumaric	73.66	28.7	0.4	42.6791	1.23381	1.38542	0.421797	0	0
