# Supplementary material for: Cinnamic acid and p-coumaric acid are metabolized to 4-hydroxybenzoic acid by Yarrowia lipolytica
Source: AMB Express. 2023 Aug 10;13:84. doi: 10.1186/s13568-023-01590-3 (PMC10415236; doi:10.1186/s13568-023-01590-3)
Supplement: Supplementary file 3 — Supplementary Material 3: Sequences. [file 13568_2023_1590_MOESM3_ESM.xlsx]

## Sheet: Read me
Sequences and primers
This excel file constains multiple sheets that contain the DNA sequences of primers and genes used in this study.
Sheet	Content
1. Sequence of deleted genes	DNA sequences of the genes that were deleted. Genes were identified via a protein-BLAST. Details of the Blast can be found in the supplementary file.
2. gRNA sequences	Each gene was targeted by two gRNAs to increase deletion efficency of CRISPR/Cas9. The target sequences are for each gene are listed here.
3. Plasmids	The two gRNAs were cloned into a vector accroding to the EasyCloneYALI toolbox.
4. Repair fragments	For each knock out a repair fragment was designed consisting of 45 bp up and 45 bp down stream of the open reading frame of the targeted gene.
5. Validation primers	Successful deletion of the targeted gene was validated by using two primers

## Sheet: 1. Sequence of deleted genes
Name	Sequence
YALI1_A15105g	atggccaccacagaactgccagccacccaacacattatccacaaggcgcccaaagacgtggcccagctcttctacggaaatgtctccgactttatgagaatggctccctcccagggcgacaagaagatgttcatttcggcggagaccggcgagtcgcttacaaccgcccagcagtgggccaccgtggagctgtttgcctccaagctctaccagctgggaattggccactctctgcgccccaacagcgacgcccacttgggagacgtggtgttgctctacgtcaagaacagcatctacatccctgcagcccactgggcgcttctggatctgggcgccaccgtggcccccgcagccgctgtctacaaggcccgggatcttgtgcaccagatcgagctggtc…
YALI1_C07562g	atgaccaccatcatccacaaatccacctttcccgacattgaactgttccagggctccatcacagacttcattcgaaccggcgcgtacgccgaggacgactacaagccgtgcatgatcgacgccgagaccggcgagcagctgacacagaaacagattctcgactgcgccgaccagttccgatctctgttgtaccaacatggcgttcagaagacccccaaccgagacgaacgaattggggacgtggtcatccccttcattgacaacaacatctatctaccagccatccattacgcgtgtttggagctcggctgttgtatgaacccggcttccacccagcagactcccctggagctgtccaagcagatccgagtcaccgaccccaaggtcatcatctaccag…
YALI1_D21327g	atgatcatccacacgtccgatacctcctcgatccgagtcaacgatctgttctgtggcaacattgcagacttcatcgtcaagggcggccattccaagagctccaaaacaagtgctatcgatgcagccaccggggagtctctctcgcacgttaaccaacatatcctctcacgtcagattgcctcaattctgacagaatccggttatgagcccaatttcgaccccaagtctcacattggagacgtacttgtcaccctcttccccaactccatctacagcagtcccgttcactgggcagctctgattcgaggaggaaccgtgtctccagcttctgtgtcttacactctgaacgagctggctcatcaggtgcgaactgtgcggcctaaggtcattgtcgcctgc…
YALI1_A15544g	atgttccagctattctcgatactggtgctggctttcacaactgccctggtcgcccagctggcgtataaccagtacgactatcaacgcaaggtcaagaagtttggatgtggccagctccgtgtggctgaaaacggactgtttggctggaaaggcctgcgagaagtgctccgtatcaacaagtacaagttgggtcctgctgccttgaaggaccggtttgaaaagtacggcaagacgcatgtgttccacgtcggtccgtctcctctcatcactaccatggatccggagaacatcaaggccatgttggccacccagttcaaggacttttgtctcattgccagatacaaagccctgggacccatgcttggagacggcattttcaccctcgatggacacggctgg…
YALI1_F02132g	atgatcatcttatacgttttggccgttgcggtctccttcctcatcttcaagagagtcacctacacgatgcgaagccgagagctcgccaagaagtggcactgtgaggagcctcacaacctgaatgagttccccctgaacttgccgctcttcttcctcatcatcaatgcctctcgacgacacgagctgctcgataccctacttggccttttccgatcctttgctcccaccaagactgttaagcaggtgcttctgggctccttcactatcatccccaccaacgatcccgagaacatcaaggccgttctggccactcagttcaaggacttctgcctgggccagcgacacggccagcttgcccccgttctgggagacggaatcttcactctggacggccaggga…
YALI1_F05415	atgttactacaactgctctcttccatcttgctcgcggttttgacgttcatcattctcgattggctgtttgaaatcgacacagaaaccccacacatcgccgggctgccagcaaagagaggatatccgatcgtgggagcagtcttccagctcggcaagtcccatccgctcacctaccgaaaatggagcgaggaactgggcccggtataccaggtgcggctcggcaacaagagagttgtggtggccaacagttacgcatcggtccgcgaactgtggatcacaaacatgcgtgccaacatctcgcgacctgaatcttacacgttccacaaactgctcagtagcaaggatggccccactatcggcacaaccccctggggcgtttctgctcgtcgcaagagacgc…
YALI1_B28430g	atgtcactactcgaaaccattgtccagtttgtgaccctagtggctgcctttgtgggcggctttctggccctggctgctttttacagactgactctccatcctctagcacaataccctggccctctcttgtgcaagctcagttcaattcctgacgtgtaccacgcctggaagggcgaccgacatcttcactactatcgactgcaccgaaagtacggctcagtcgtcagatacgcccccaacaaggtctccttcgataccggcgctgctctcaaacacatttactccggtaacaagaaggagttcatcaagtccgacttctacgaaggctttcctgccgtcaaaggcttcccctctgttcattctgccatcatcaagtccgaacatgccaagaaaaagcga…
YALI1_A21175g	atgctcgaaatactgattggagtcaccctcttctttaccttgtggagggtgctggtgctagccgacctcaagagaagacagaagaagtctggatatgggtatcctccgattgcttccaatggacttcttggatggagagggctggtccaccagctatcaggatttgttaaggatattggaccagccggctggggagctcagttcaaagaacatggcaagacccatctctatcctgtcttccccactcaattgctggtgacccgggatcctgacaatgtcaaggcgattctggcgactcaattcaaagatttttctttcggaatcagaaaagaagcgctttgtccgtctctgggatacggaatattcaccgtggagggctcaagctggtctcattctcgt…
YALI1_B18347g	atgctacaactctttggcgtccttgtgttggcgctgacaaccgctctgctcgcccagctggcctacaacaagtatgaatacaaccgcaaggtgaagcagtttggctgtggtgaactaaccgtcgcgaagaacggctttttgggctggaagggaatccgagcagtgctccatgtgctcaaaaccaagaagggaccagctgctcttaaggagcgaatcgatgcgtatggacgaacctatgtctttcacattggccctgcccctgtgatttccaccatggagcctgagaacatcaaggcaatgttggcgactcaatttaaggacttttctctgggaactcgatacagatccctggctcctactcttggagacggaatttttactcttgacggtcatggatgg…
YALI1_E27649g	atgattatcatcgaaacgctcattggagcggtcgtttttgtggccgtgtacgtggcgtttgtcaagctcgactactaccgacgaaaagccaagtttgagacctcagacatgccggtcgcgtacaatggcttactgggctggaagggtctccggcacatgttgaccgtgttcaacaacgacattgggccggttgggtggcgggaggtgttcgccacgtacggaaagaccctcaagtactacgctttcccctccaacaccattttgacctacgaccccgataacatcaaagccatgctggcgacccagttcaaggacttttcgctgggtcttcgaaaggaggccctggctccgtcgctgggctacggaatcttcactcttgacgggtcgtcgtggtcgcat…
YALI1_E17508g	atgacactgaccgatctcgtgagagcagagccgtcgggggcgcttctggtctccctggcaactgcttacctcgtttatctcgttgtggtggcccaactcaacccgctgaaaaaatgccctggaccctggtacactctttacagtaagatgccgattctcgtcattttctggagagacagccgaaacagatacgtgcaggccttgcacgagaaatacggacccattgtgcgtctgggtcccgacgaagtatccatttgcgaccccaaggatgtctcaaaggtctatctcggcaattttgataagtctcgattctacgcgcagtttggaaactatggagcccctaatctcttttgtattcttacaaaagagccccacatcaagctgcgaaaactcatgaca…
YALI1_B27057g	atgattctactctacgtcctggcctttctggtgtcttacctgattttcacccgtcttcgatatcgctaccagagctataagctggcccaaaagtggaaatgttcaccggtgagagacgtctcatcgtttcctatggcttttcctgagttcttgttcttcttcaagtcgggcaagaacaatgtcttgttagacgagtttgtcaacttcttcaccaaacgacaaccaaacctgaccgtgggtctggtgctggcaggcaatgatgtgactgttacactagagcctgagaacctcaaagccttgctggctacacagttcaaagacttttgtttaggagtcagacacaaccaattggcccccatattgggtgacggcatattcactcttgatggacagggttgg…
YALI1_C14106g	atgctcttaccactgcttttcgccggctgcgtgttttttttcctgcaccagcggctcaattactaccgacgcaaacagcgggcgtacgaaaaatggcttgcgagcggcaagtttggcgccgggcaaaaggtggcggatatccaggttcaaaacaactttttgcgcaacccgtttggtctggtgcagtttgtggagtttctgaatcgaaccaagggtgcgttttttgtcgatttcgtcaaccaaaacttccaaaagtacggctacattctgcccacccggacgctgggcaaggtgaacatcatcacctgcgatccggagctgatcaaaacggtgctggcgacgaatttcaaggattggagcattggaatccgacgaaaggccatgtttcccgtcctggga…
YALI1_B02833g	atgatccagtcggttttcttggccttggccattctcatcgcctatctggggtttgcagaatggttttctcgattccaacacagacgaatctccaaaaagaagggctgtggcatgcctcccatggcaaatggagggtttctgggttggtacggactctataagacgtaccagatcacgtcagaacgcacataccctcattccatgcgaatgggcctcgaggcgtttggccatacgtttgtctatcctgttccaggtacagacatgctacaaacgatccatccagacaacatcaaagcgattctggcgacccaattcaaagatttttcactgggaacccgtcacaaaatcatgctgccaactctcggagacggtatctttactctcgatggagagggatgg…
YALI1_A18344g	atgaacgctacccaaccggagtcgcacattgtgcaatggctgacgtggacccaggacacgattgggttcggcacactggccgcaacggtgctgttaatcgctctactttacgaccagttttcctacgtcaagtccaaggggtccattgccggcccgcctctgaaaatgtggcccatcatcggcccatttctggactccatcaacccggactttgagaaatacaaggcccagtgggcgtcgggggcgctcagctgcgtgtctgtgttccacaagtttgtggtgctcgcatctgatcgggacctgacccgtaagatcttcaactccagcgcatacgtcaagccctgtgtggtggacgtggccattaaaatcctgcggcccaccaactgggtctttctggac…
YALI1_E30815g	atgtccaacgccctcaacctgtcgctggcgctcggcgtctttctgctagcctactatggcttctccgtgatccagtaccacatcaaaacccgcaagctcgaaaagaagtggaagtgtggtaagcccaaggatatttcacgattccccttttcagcctccttcttcatccccttcctggttgagtccaagaagaaccgactgctcgagtttgttcagtggatgtttgagtcccaggtctaccccggttacacctgcaagaccaccgtgttcggcgttgacatgtaccacactgtcgaccctgagaacctcaaggctgttctagccacccagttcaaggacttttgtctcggtgagcgacacgctcagttcctccccgttcttggcaacggtatctttact…
YALI1_C17031g	atgataccatttaccatgatcaatctcgaactactactactacccttactgatcatccccattacgctctttttgctagtactaaacgttcaagtcaacactgttcatagacgttacaaggagtaccgactaaagctggccagatgcccccagcaatccacgggtttatttggatggtggttaatctacgcggtggttcgatgtaaccgtgatcgcttctacagtgccaaagttgttgactatttcaccaaactacgcaccttcatcgtctcgctaggaggagaactggtcatctacacgtccgagtccgaaaacatcaaggccctcttagccacgcaattctccgattacgatctcggaaagacccgacatgctttactcttcaccctcatgggagat…
YALI1_B18311g	atgttgaccaatcttacgatcgtgctgatcacccttctggtgacatatacggtgctgacccgtacggctctgcggatccagcgggcaagaaaggccaagcaaatgggagctactcttcctcctcgagttaacaatggtattctgggatggtacggattgtggctcgtgatccagaacgcccgatccatgaaactaccccacaccctcggaaagcggtttgccaatggacctacctggctcactcctgtggctggtaacgagcccatcaacaccattgatcccgagaacgtcaaggctatcctggccactcagttcaaggacttttgtctgggcattcgacacagggcactgagcccttctatcggagatggtatcttcactctggacggagaaggatgg…
YALI1_B08321g	atgctgggaagaactctcttagtctcagaccactgtgtagatataacagcttccatcttccccggttcttctcaccccttcacaaccacgaacccagctatgaacaccttccatctgttaatcgcactagccacatttgtggttgtatacattctttcgtcctcgttcgtataccagcgacgcaccaacgctctagagaagcaatggaagtgcggaaagccactctactacgcatcgttcccgcggtcgctatggcacttttacgtctttttgcgcgaatctcgaaaacacaagctcctggagggcttccagcgttcatttgaagccaagaagcccttccttaccaacaaagtgaacatcttcggcaaggacattttcaacacctgcgatcccgaaaac…
YALI1_B07094g	atgatcattctcacgacgctcaacaacatgggaattcccgtggaaggctggcacattcttgctggcctggccatccttgctgtcatcacagagatctacgttattgggtcacaacttctggctcgacgaaacaagactctggcccctatggccttctactggatcccctgggttggatcatctatcccctatggtatcgatccctacgagttcttcgaggactgccgaaaccgttatggtgacgtgttttccttctacatgcttggtcgtgtcatgaccgtgtctctgggcactaagggccacgagtttgtcttcaactccaagcttgcagacgtgtctgcggaggaggcttacactcacctcaccacccctgttttcggcaccggtgttatttatgac…

## Sheet: 2. gRNA sequences
Gene	Cutsite	Sequence
YALI1_A15105g	1	ggaggcaaacagctccacgg
YALI1_A15105g	2	tgtgcctgaaaagggcaccg
YALI1_C07562g	1	caacagagatcggaactggt
YALI1_C07562g	2	ggtgttgagaatgaagccaa
YALI1_D21327g	1	gtgcgagagagactccccgg
YALI1_D21327g	2	aaccacttgagatgaaacca
YALI1_A15544g	1	aagacgcatgtgttccacgt
YALI1_A15544g	2	gtaccacaggatacactcgg
YALI1_F02132g	1	gattcgagtgatgacgtacg
YALI1_F02132g	2	gattccgtctcccagaacgg
YALI1_F05415g	1	cacctaccgaaaatggagcg
YALI1_F05415g	2	atatccttgggatcaactgg
YALI1_B28430g	1	gttgctggtcgaggaaaggg
YALI1_B28430g	2	gacgtgtaccacgcctggaa
YALI1_A21175g	1	aactcccatccctttcccag
YALI1_A21175g	2	ccccactcaattgctggtga
YALI1_B18347g	1	ctccatggtggaaatcacag
YALI1_B18347g	2	actcagaacgtatccaacct
YALI1_E27649g	1	agttgcattgacagaaacca
YALI1_E27649g	2	tgacatatcccatctctgtg
YALI1_E17508g	1	ttactgtaaagagtgtacca
YALI1_E17508g	2	gatgtgcattggaatgaatg
YALI1_B27057g	1	ttgcgtagcgaacattgacg
YALI1_B27057g	2	cgacaaccaaacctgaccgt
YALI1_C14106g	1	ttgtcctcgaggaaccaaag
YALI1_C14106g	2	gagtttctgaatcgaaccaa
YALI1_B02833g	1	acgtatggccaaacgcctcg
YALI1_B02833g	2	acgtgcttaacgaaggtctg
YALI1_A18344g	1	gtagggaaccataatgacag
YALI1_A18344g	2	acgtggccattaaaatcctg
YALI1_E30815g	1	tgaaaacgtggtatgaaacg
YALI1_E30815g	2	catgtcaacgccgaacacgg
YALI1_C17031g	1	cctcgttgatgacataacga
YALI1_C17031g	2	tggatggtggttaatctacg
YALI1_B18311g	1	ataccattgttaactcgagg
YALI1_B18311g	2	tgtacattgcaagaaccaga
YALI1_B08321g	1	tctactacgcatcgttcccg
YALI1_B08321g	2	atactgtgtcaatctgtggg
YALI1_B07094g	1	ggatagatgatccaacccag
YALI1_B07094g	2	aatgtagcaagacatgaggg

## Sheet: 3. Plasmids
NAME	Target gene	Y. lipolytica marker	Purpose of plasmid
ICEC090	YALI1_A15105g	Nourseothricin	gRNA plasmid
ICEC091	YALI1_C07562g	Nourseothricin	gRNA plasmid
ICEC092	YALI1_D21327g	Nourseothricin	gRNA plasmid
ICEC093	YALI1_A15544g	Nourseothricin	gRNA plasmid
ICEC094	YALI1_F02132g	Nourseothricin	gRNA plasmid
ICEC095	YALI1_F05415g	Nourseothricin	gRNA plasmid
ICEC096	YALI1_B28430g	Nourseothricin	gRNA plasmid
ICEC097	YALI1_A21175g	Nourseothricin	gRNA plasmid
ICEC098	YALI1_B18347g	Nourseothricin	gRNA plasmid
ICEC099	YALI1_E27649g	Nourseothricin	gRNA plasmid
ICEC100	YALI1_E17508g	Nourseothricin	gRNA plasmid
ICEC101	YALI1_B27057g	Nourseothricin	gRNA plasmid
ICEC102	YALI1_C14106g	Nourseothricin	gRNA plasmid
ICEC103	YALI1_B02833g	Nourseothricin	gRNA plasmid
ICEC104	YALI1_A18344g	Nourseothricin	gRNA plasmid
ICEC105	YALI1_E30815g	Nourseothricin	gRNA plasmid
ICEC106	YALI1_C17031g	Nourseothricin	gRNA plasmid
ICEC107	YALI1_B18311g	Nourseothricin	gRNA plasmid
ICEC108	YALI1_B08321g	Nourseothricin	gRNA plasmid
ICEC109	YALI1_B07094g	Nourseothricin	gRNA plasmid

## Sheet: 4. Repair fragments
#	Gene	Cutsite	Sequence
517	YALI1_A15105g	1	gccatgggagactaatcacgcattgctaaacaccaacacatacagtcgtcgagggtgccggtttgtcagggtctgtttgcagctgctggtacagtgactc
518	YALI1_A15105g	2	gagtcactgtaccagcagctgcaaacagaccctgacaaaccggcaccctcgacgactgtatgtgttggtgtttagcaatgcgtgattagtctcccatggc
519	YALI1_C07562g	1	ccttttttcacagacacttgcaacacagacaccaacatccccgacccgacgcgggagaacagggaatggctagatcttttgtatgattgaatgaattgat
520	YALI1_C07562g	2	atcaattcattcaatcatacaaaagatctagccattccctgttctcccgcgtcgggtcggggatgttggtgtctgtgttgcaagtgtctgtgaaaaaagg
521	YALI1_D21327g	1	aaacaacatatataccctcagaatggctcccagtcagttacagcagcagattggttagaattgatatttacaacagcagtagtttagcgaataaatgtga
522	YALI1_D21327g	2	tcacatttattcgctaaactactgctgttgtaaatatcaattctaaccaatctgctgctgtaactgactgggagccattctgagggtatatatgttgttt
523	YALI1_A15544g	1	gtatatatagggtagccggtgttattgctcatgacgacaaccgatttgacggcgtgactgttcgcgaccagaatgtcaactacatgtcaatgcacgattt
524	YALI1_A15544g	2	aaatcgtgcattgacatgtagttgacattctggtcgcgaacagtcacgccgtcaaatcggttgtcgtcatgagcaataacaccggctaccctatatatac
525	YALI1_F02132g	1	ttcatcataaataatttattaatccatctacagtacaagtatacatccctggttgtggaaggtgaaggtcggggggttttcgaaagatctagttagggct
526	YALI1_F02132g	2	agccctaactagatctttcgaaaaccccccgaccttcaccttccacaaccagggatgtatacttgtactgtagatggattaataaattatttatgatgaa
527	YALI1_F05415g	1	ttcttcttcaccgcccaaagacactcgtttccaacaccgcgcactccggaattgaatgaatccatgggaaaatccaactcatgagtaaagtcggtgtcat
528	YALI1_F05415g	2	atgacaccgactttactcatgagttggattttcccatggattcattcaattccggagtgcgcggtgttggaaacgagtgtctttgggcggtgaagaagaa
609	YALI1_B28430g	1	tactttcaccatacctttctcttttattattaaataactaccgatgcacctgtgtgtgtttgtgtttgtgaatgctgtgttgaaatgtcgagggaaggcg
610	YALI1_B28430g	2	cgccttccctcgacatttcaacacagcattcacaaacacaaacacacacaggtgcatcggtagttatttaataataaaagagaaaggtatggtgaaagta
611	YALI1_A21175g	1	tcaactaaaatactacatctggatgacataactcagcaggatttgtacatgtctgttttttcgggagataagcagtgagagcgctacatcttccgcgcaa
612	YALI1_A21175g	2	ttgcgcggaagatgtagcgctctcactgcttatctcccgaaaaaacagacatgtacaaatcctgctgagttatgtcatccagatgtagtattttagttga
613	YALI1_B18347g	1	gagagagtcgtgcggcacactgagatgagccccaaactatccattgcaatgtgttatttattttttatgtgattttagcaattgaaacacaagtacatac
614	YALI1_B18347g	2	gtatgtacttgtgtttcaattgctaaaatcacataaaaaataaataacacattgcaatggatagtttggggctcatctcagtgtgccgcacgactctctc
615	YALI1_E27649g	1	gcaacattacagtacactactctgctcgtattttacaatactggacgaaatatagttaacgcgactgagaagatcatgttggggattcgtatgtatgtat
616	YALI1_E27649g	2	atacatacatacgaatccccaacatgatcttctcagtcgcgttaactatatttcgtccagtattgtaaaatacgagcagagtagtgtactgtaatgttgc
617	YALI1_E17508g	1	cttgtcaccaaacctgtcattggcaataaactccgccttatccactaaccataatatgactgagattgaggctgaagtacaagcattgtagtaatcgaac
618	YALI1_E17508g	2	gttcgattactacaatgcttgtacttcagcctcaatctcagtcatattatggttagtggataaggcggagtttattgccaatgacaggtttggtgacaag
619	YALI1_B27057g	1	ttcacatggcacgtaacattaataatcaagtaatcagacatacgatttattttattggaccaattacaacccagctgacatctacgactttttatatacc
620	YALI1_B27057g	2	ggtatataaaaagtcgtagatgtcagctgggttgtaattggtccaataaaataaatcgtatgtctgattacttgattattaatgttacgtgccatgtgaa
621	YALI1_C14106g	1	cacttgatccgaaccctcacttgatccgaatcctcacttgatccgaatccttggagtggccgtgttcagtagtcggtctattggcggtcgtgtggagtgg
622	YALI1_C14106g	2	ccactccacacgaccgccaatagaccgactactgaacacggccactccaaggattcggatcaagtgaggattcggatcaagtgagggttcggatcaagtg
623	YALI1_B02833g	1	gttggacctcagcagcgcctcaaaccacatccaccgaccaccacaatatcaacggtcactgactaagtacatgttatttattatgtttgattacgctgtt
624	YALI1_B02833g	2	aacagcgtaatcaaacataataaataacatgtacttagtcagtgaccgttgatattgtggtggtcggtggatgtggtttgaggcgctgctgaggtccaac
625	YALI1_A18344g	1	catcccctcgccccatcattaatattaatacattaccaaacctatataccggtgggcggagttgtgttgtggtggtggtgtgagagagagaagttgtgtt
626	YALI1_A18344g	2	aacacaacttctctctctcacaccaccaccacaacacaactccgcccaccggtatataggtttggtaatgtattaatattaatgatggggcgaggggatg
627	YALI1_E30815g	1	ttctgttctcaatcgcatgatgcttgatctattaataaatacacggctgtagtgcaggagtattctggggaggacctatggtttggtgctgtcacctata
628	YALI1_E30815g	2	tataggtgacagcaccaaaccataggtcctccccagaatactcctgcactacagccgtgtatttattaatagatcaagcatcatgcgattgagaacagaa
629	YALI1_C17031g	1	actggatatcacacaatgaatattgactaaggcatctccttcaactccagcttagagcgtttctgtgttgatatgttgtagttttttgaaacaccttgtt
630	YALI1_C17031g	2	aacaaggtgtttcaaaaaactacaacatatcaacacagaaacgctctaagctggagttgaaggagatgccttagtcaatattcattgtgtgatatccagt
631	YALI1_B18311g	1	agtcagggccttgctctgattccctttgcacctcatattcctctcacgccctggatttaagcacacgcggcttgaaaggaccggatatagagtggctata
632	YALI1_B18311g	2	tatagccactctatatccggtcctttcaagccgcgtgtgcttaaatccagggcgtgagaggaatatgaggtgcaaagggaatcagagcaaggccctgact
633	YALI1_B08321g	1	gtctcaggaaaccccccacggcccccattacatcccacccaaacaaacacggtatatatttaagggttaacattgagtaattggaaatctgtaatgtcaa
634	YALI1_B08321g	2	ttgacattacagatttccaattactcaatgttaacccttaaatatataccgtgtttgtttgggtgggatgtaatgggggccgtggggggtttcctgagac
635	YALI1_B07094g	1	ctggtgctctcaacatctacaactggtctctcactcaagtccaccacaacattatatgtaaaataataccttcggactatattaataataaacgagtaat
636	YALI1_B07094g	2	attactcgtttattattaatatagtccgaaggtattattttacatataatgttgtggtggacttgagtgagagaccagttgtagatgttgagagcaccag

## Sheet: 5. Validation primers
#	Targeted gene	Direction	Sequence
529	YALI1_A15105g	Forward	cacgagagggatcacaaccg
530	YALI1_A15105g	Reverse	gtagctcataggctccaggc
531	YALI1_C07562g	Forward	ttcggtcagacagcttaccc
532	YALI1_C07562g	Reverse	tgttgttgccactcgacacc
533	YALI1_D21327g	Forward	aggagttgttcttaggggcg
534	YALI1_D21327g	Reverse	agccatagatacggcacacg
535	YALI1_A15544g	Forward	tgtccaatggggtgtgatcg
536	YALI1_A15544g	Reverse	tcacgagtgctgactaagcg
537	YALI1_F02132g	Forward	ccatgccatccctacatccc
538	YALI1_F02132g	Reverse	cgcgtactcactctgtcagc
539	YALI1_F05415g	Forward	ctgtagcccaacatagcccc
540	YALI1_F05415g	Reverse	aggcgtctgtttctatcggg
637	YALI1_B28430g	Forward	acgtgactttctcacggacc
638	YALI1_B28430g	Reverse	cgttgggtatggcctactgg
639	YALI1_A21175g	Forward	gctacagttcagtagggcgg
640	YALI1_A21175g	Reverse	gatgccatagctccagtccc
641	YALI1_B18347g	Forward	ccctgcacatcactcctacg
642	YALI1_B18347g	Reverse	accaccagttgcttcctacc
643	YALI1_E27649g	Forward	gtcctccgtctgtttctcgg
644	YALI1_E27649g	Reverse	accacccgttgtgtttatgc
645	YALI1_E17508g	Forward	tgttcttacccaccgagtgc
646	YALI1_E17508g	Reverse	aggggtttgactcccctagc
647	YALI1_B27057g	Forward	ttcatgaagaaaacccgttcgc
648	YALI1_B27057g	Reverse	cgattatgcaccccacaaacg
649	YALI1_C14106g	Forward	tcagatggtcgtggattctgc
650	YALI1_C14106g	Reverse	actcaaccgaacgttcctacc
651	YALI1_B02833g	Forward	cgtttttccgtgatgcaccc
652	YALI1_B02833g	Reverse	atgctcagactctcacgtcg
653	YALI1_A18344g	Forward	ctgccaatttccgagatgcg
654	YALI1_A18344g	Reverse	gtgatggagacgagctacgg
655	YALI1_E30815g	Forward	cagttctcccccagtttggc
656	YALI1_E30815g	Reverse	tcgagatccctcaagagtgc
657	YALI1_C17031g	Forward	tgccaatacgtacctgagcc
658	YALI1_C17031g	Reverse	ctaccccacagtcacgatcc
659	YALI1_B18311g	Forward	tttcacagacaggttggggg
660	YALI1_B18311g	Reverse	aaccgagaggtgaattcggg
661	YALI1_B08321g	Forward	ccatcgaacgtggcaaatcg
662	YALI1_B08321g	Reverse	ttgttgcctttcgagttcgg
663	YALI1_B07094g	Forward	ccatgaaggataccccgagc
664	YALI1_B07094g	Reverse	ttggttctggggaatcacgg
